# Supplementary material for: Dichlorido(4-meth­oxy-2-{[2-(piperazin-4-ium-1-yl)eth­yl]imino­meth­yl}phenol­ate)cadmium
Source: Acta Crystallogr Sect E Struct Rep Online. 2011 Jun 18;67(Pt 7):m927. doi: 10.1107/S1600536811022100 (PMC3151769; doi:10.1107/S1600536811022100)
Supplement: Supplementary file 2 [file e-67-0m927-Isup2.hkl]

# 
# h,k,l, Fc-squared, Fo-squared, sigma(Fo-squared) and status flag 
# 
data_I
_shelx_title ' sad in P2(1)/c' 
_shelx_refln_list_code          4 
_shelx_F_calc_maximum      320.03 
_exptl_crystal_F_000       896.00 
_reflns_d_resolution_high  0.7828 
 
loop_ 
 _symmetry_equiv_pos_as_xyz 
 'x, y, z' 
 '-x, y+1/2, -z+1/2' 
 '-x, -y, -z' 
 'x, -y-1/2, z-1/2' 
 
_cell_length_a    10.1173 
_cell_length_b    16.2686 
_cell_length_c    10.3486 
_cell_angle_alpha  90.000 
_cell_angle_beta  103.069 
_cell_angle_gamma  90.000 
 
_shelx_F_squared_multiplier     1.000 
 
loop_ 
 _refln_index_h 
 _refln_index_k 
 _refln_index_l 
 _refln_F_squared_calc 
 _refln_F_squared_meas 
 _refln_F_squared_sigma 
 _refln_observed_status 
   1   0   0    15608.73    14368.90    875.66 o 
   2   0   0     2188.59     2238.20     49.14 o 
   3   0   0    14655.42    14110.55    369.36 o 
   4   0   0    10452.70     9969.04    185.01 o 
   5   0   0     1208.26     1236.64     69.40 o 
   6   0   0      792.37      809.27     62.94 o 
   7   0   0      844.48      665.07     42.28 o 
   8   0   0       33.90       40.12     22.85 o 
   9   0   0    14571.83    13230.49    350.50 o 
  10   0   0     3593.37     3438.63    274.67 o 
  11   0   0       32.15       13.34     37.16 o 
  12   0   0     2164.17     2162.77    178.36 o 
   1   1   0     5799.31     5983.39     79.31 o 
   2   1   0      411.29      339.86     12.88 o 
   3   1   0     2673.04     2747.68     54.96 o 
   4   1   0     3521.31     3485.09     55.90 o 
   5   1   0     3512.37     3383.70     57.81 o 
   6   1   0     2696.29     2600.12     51.29 o 
   7   1   0        0.41       10.96     13.07 o 
   8   1   0      490.38      546.18     29.81 o 
   9   1   0     1181.42     1209.76     62.35 o 
  10   1   0        8.09        2.19     33.33 o 
  11   1   0      146.77      112.95     33.74 o 
  12   1   0       26.35       -0.88     28.65 o 
   0   2   0    18067.69    18092.43    369.13 o 
   1   2   0     5562.80     5544.48     93.76 o 
   2   2   0    16864.63    16674.77    292.42 o 
   3   2   0     4506.41     4427.58     64.24 o 
   4   2   0     1337.02     1433.33     31.63 o 
   5   2   0       28.22       32.66     11.28 o 
   6   2   0     4239.33     4114.25     69.83 o 
   7   2   0     3996.10     4029.98     71.99 o 
   8   2   0      377.53      378.99     31.39 o 
   9   2   0     4320.96     4073.42     91.76 o 
  10   2   0     3424.14     3223.54    100.22 o 
  11   2   0      447.09      550.55     52.32 o 
  12   2   0     1167.21     1192.10     76.80 o 
   1   3   0     8644.07     8680.02    187.58 o 
   2   3   0     2880.42     2473.46     43.06 o 
   3   3   0     6594.53     6411.46    110.00 o 
   4   3   0    11659.40    11778.96    152.79 o 
   5   3   0     8517.60     8590.70    119.22 o 
   6   3   0     2691.89     2592.28     51.50 o 
   7   3   0     2530.29     2568.94     53.94 o 
   8   3   0     8457.61     8354.89    146.62 o 
   9   3   0     3112.49     2996.90     77.15 o 
  10   3   0      670.00      744.40     55.13 o 
  11   3   0     1708.72     1955.70     81.32 o 
  12   3   0        1.72      -18.14     43.86 o 
   0   4   0    14777.00    16274.33    276.61 o 
   1   4   0     2843.50     3021.90     71.13 o 
   2   4   0      874.44     1070.39     36.39 o 
   3   4   0     2105.25     2197.48     62.69 o 
   4   4   0      431.81      443.20     31.28 o 
   5   4   0      733.19      789.89     35.14 o 
   6   4   0     4998.15     4933.75     93.74 o 
   7   4   0     3149.75     3014.33     71.66 o 
   8   4   0      420.08      435.45     34.35 o 
   9   4   0       23.93       51.46     21.69 o 
  10   4   0        4.96        8.88     25.07 o 
  11   4   0        1.34       40.21     27.59 o 
  12   4   0       48.41       29.80     52.36 o 
   1   5   0    31684.73    30173.39    720.83 o 
   2   5   0    14005.48    13940.30    170.47 o 
   3   5   0     4717.57     4659.02    109.56 o 
   4   5   0     9971.38    10172.15    261.27 o 
   5   5   0     6975.22     7117.15    132.18 o 
   6   5   0     1000.76     1008.44     40.95 o 
   7   5   0     2527.75     2506.99     72.18 o 
   8   5   0     9587.97     9500.90    163.79 o 
   9   5   0      938.21     1022.38     51.83 o 
  10   5   0     4824.10     4857.21    109.48 o 
  11   5   0     1553.53     1604.12     81.48 o 
  12   5   0     1037.32     1168.61     76.43 o 
   0   6   0    10376.35    10397.59    292.46 o 
   1   6   0     2384.43     2279.09     68.64 o 
   2   6   0      183.43      271.88     14.03 o 
   3   6   0     1813.45     1698.75     35.19 o 
   4   6   0      165.94      178.55     14.88 o 
   5   6   0      423.59      429.33     23.22 o 
   6   6   0       79.13      111.41     20.45 o 
   7   6   0      306.17      397.41     50.72 o 
   8   6   0      196.48      184.88     29.74 o 
   9   6   0     3553.65     3463.14     86.71 o 
  10   6   0      402.12      445.84     38.87 o 
  11   6   0      471.50      625.25     59.99 o 
  12   6   0      224.81      306.54     52.62 o 
   1   7   0    15109.50    15137.89    283.98 o 
   2   7   0    30706.74    30948.56    365.35 o 
   3   7   0     1285.81     1212.46     40.34 o 
   4   7   0      434.80      400.47     19.52 o 
   5   7   0     5010.48     4869.86    109.86 o 
   6   7   0      240.67      273.74     26.61 o 
   7   7   0      901.96      988.48     47.63 o 
   8   7   0     1611.63     1502.48     60.16 o 
   9   7   0        0.93      -10.28     20.94 o 
  10   7   0      603.99      534.82     41.62 o 
  11   7   0     3670.02     3476.65    110.28 o 
   0   8   0    12865.50    12938.34    297.70 o 
   1   8   0     1915.17     1994.29     45.26 o 
   2   8   0     4517.60     4279.51     92.86 o 
   3   8   0    11061.55    10812.47    224.23 o 
   4   8   0     2392.35     2458.09     48.26 o 
   5   8   0      562.59      547.58     26.52 o 
   6   8   0     4928.60     4607.50    259.77 o 
   7   8   0     9197.07     8883.98    154.30 o 
   8   8   0      703.58      747.75     44.85 o 
   9   8   0     2442.83     2551.85     94.51 o 
  10   8   0     1329.19     1479.60     68.83 o 
  11   8   0      115.24      104.82     29.01 o 
   1   9   0      817.15      899.93     30.59 o 
   2   9   0      107.09      134.85     17.57 o 
   3   9   0      325.93      326.62     26.26 o 
   4   9   0      709.12      711.53     40.45 o 
   5   9   0      912.38      894.93     35.60 o 
   6   9   0      629.64      641.40     43.13 o 
   7   9   0      768.91      585.27     80.36 o 
   8   9   0       18.85        7.08     23.32 o 
   9   9   0       29.16       33.77     24.34 o 
  10   9   0      140.60      199.00     35.45 o 
  11   9   0      216.46      295.43     42.04 o 
   0  10   0     5161.96     5229.50    153.09 o 
   1  10   0      190.13      262.17     21.11 o 
   2  10   0     9095.06     8872.94    286.18 o 
   3  10   0    14366.76    13836.64    180.32 o 
   4  10   0      991.22      958.57     32.35 o 
   5  10   0     1770.28     1620.22     48.18 o 
   6  10   0    11430.77    11112.03    240.61 o 
   7  10   0     6031.24     5724.82    150.45 o 
   8  10   0       81.22       89.67     27.58 o 
   9  10   0     1984.30     1869.13    115.04 o 
  10  10   0     2142.24     2442.04    236.89 o 
  11  10   0       29.45       66.66     34.05 o 
   1  11   0    14260.47    13966.28    204.35 o 
   2  11   0     1756.35     1769.12     61.47 o 
   3  11   0      155.01      186.14     20.30 o 
   4  11   0      138.37      146.09     23.25 o 
   5  11   0       97.54      115.88     24.82 o 
   6  11   0       28.35       23.52     20.01 o 
   7  11   0       25.47      -20.92     20.92 o 
   8  11   0     1532.48     1757.04    100.98 o 
   9  11   0      210.85      199.29     63.35 o 
  10  11   0     1154.31     1161.93     97.60 o 
   0  12   0     1978.47     2194.16    124.96 o 
   1  12   0     7193.86     7428.10    145.99 o 
   2  12   0      117.29       90.20     27.78 o 
   3  12   0     4716.67     4800.98     91.66 o 
   4  12   0     2965.80     2884.60     67.57 o 
   5  12   0      338.84      368.94     35.36 o 
   6  12   0     1877.23     1712.08     78.55 o 
   7  12   0      901.29      939.08     67.07 o 
   8  12   0      792.08      767.30     63.98 o 
   9  12   0     1066.15      975.69     72.61 o 
  10  12   0      770.18      820.74    110.45 o 
   1  13   0     7851.92     7920.95    155.92 o 
   2  13   0     3466.00     3349.04    114.80 o 
   3  13   0       55.74       73.80     35.63 o 
   4  13   0     1785.72     1810.79     77.92 o 
   5  13   0     2920.82     2993.40    114.10 o 
   6  13   0      479.57      514.90     49.43 o 
   7  13   0      340.78      336.25     45.76 o 
   8  13   0     3226.49     3003.37    161.63 o 
   9  13   0      168.80      161.56     60.10 o 
   0  14   0      110.37      133.58     44.83 o 
   1  14   0      925.30      963.90     55.21 o 
   2  14   0     1405.02     1437.84     58.85 o 
   3  14   0      284.28      281.74     46.43 o 
   4  14   0      539.50      578.04     85.35 o 
   5  14   0       19.16       53.57     24.58 o 
   6  14   0        4.29      -29.10     29.10 o 
   7  14   0      121.96       86.34     34.11 o 
   8  14   0      290.13      223.05     45.06 o 
   9  14   0      138.39       68.49     49.04 o 
   1  15   0      851.13      936.93     79.61 o 
   2  15   0     6516.31     6622.54    140.16 o 
   3  15   0       37.84       28.29     20.39 o 
   4  15   0     4819.54     4720.92    138.49 o 
   5  15   0     7723.13     7464.83    189.37 o 
   6  15   0     1271.13     1150.79     99.90 o 
   7  15   0     2307.79     2038.66    230.21 o 
   8  15   0     2571.98     2465.13    288.03 o 
   0  16   0     1667.41     1590.87     91.86 o 
   1  16   0     1516.59     1549.88     57.73 o 
   2  16   0      358.52      380.03     52.69 o 
   3  16   0      554.25      596.47     56.76 o 
   4  16   0      746.85      721.81     63.06 o 
   5  16   0       33.94       11.72     26.76 o 
   6  16   0      539.28      532.20     71.24 o 
   7  16   0     1054.65     1052.38     92.24 o 
   8  16   0        9.87        1.28     39.81 o 
   1  17   0      628.87      652.91     44.52 o 
   2  17   0     1631.66     1599.42     62.08 o 
   3  17   0       90.67       66.39     33.26 o 
   4  17   0     1570.88     1553.79     87.05 o 
   5  17   0     2292.37     2282.61     99.30 o 
   6  17   0       30.10       28.76     41.47 o 
   7  17   0     1463.15     1416.21     97.25 o 
   0  18   0     4494.00     4498.63    167.83 o 
   1  18   0      837.70      844.55     50.76 o 
   2  18   0      139.41      104.17     28.38 o 
   3  18   0     2377.59     2356.04     98.42 o 
   4  18   0     1736.73     1957.75     92.34 o 
   5  18   0      233.37      228.84     41.40 o 
   6  18   0     1717.75     1761.31    117.51 o 
   1  19   0       40.66       42.05     26.23 o 
   2  19   0      101.69       33.25     29.04 o 
   3  19   0      473.72      543.54     73.48 o 
   4  19   0       22.21       17.32     29.58 o 
   5  19   0        0.37       31.59     40.95 o 
   0  20   0     1597.13     1643.16     93.13 o 
   1  20   0     1635.86     1707.88    106.40 o 
   2  20   0      213.97      261.88     40.26 o 
   3  20   0     2937.08     2875.73    114.50 o 
 -12   1   1      411.45      490.60     53.43 o 
 -11   1   1     1152.90     1182.98     71.93 o 
 -10   1   1        1.96       19.03     24.51 o 
  -9   1   1     1860.95     1768.26     57.99 o 
  -8   1   1    11331.34    11091.45    160.42 o 
  -7   1   1      423.72      466.27     35.65 o 
  -6   1   1    12901.56    12553.58    169.21 o 
  -5   1   1    13046.60    12758.64    265.59 o 
  -4   1   1     5328.97     5356.92     79.91 o 
  -3   1   1      388.54      461.58     23.53 o 
  -2   1   1    46950.11    46988.05    773.02 o 
  -1   1   1    11465.17    11449.07    267.95 o 
   0   1   1     5751.35     5792.39     86.93 o 
   1   1   1    29069.25    30000.85    508.36 o 
   2   1   1     3163.93     2905.53     43.67 o 
   3   1   1    12975.16    13116.95    163.87 o 
   4   1   1    19586.27    18417.00    311.51 o 
   5   1   1     5308.39     4847.29     96.43 o 
   6   1   1        2.09       14.61     11.63 o 
   7   1   1     2563.98     2445.44     78.81 o 
   8   1   1     6015.66     5611.26    186.37 o 
   9   1   1      473.91      462.08     49.50 o 
  10   1   1     3097.32     2787.66    128.51 o 
  11   1   1     2140.64     2261.38     87.55 o 
  12   1   1      178.39      149.70     39.02 o 
 -12   2   1       27.84      -24.56     26.44 o 
 -11   2   1       37.32       74.18     31.12 o 
 -10   2   1     2532.98     2431.10     85.28 o 
  -9   2   1     2429.59     2408.66     68.46 o 
  -8   2   1      114.39      170.23     21.14 o 
  -7   2   1     3657.78     3884.92     71.80 o 
  -6   2   1     4381.78     4538.12     75.91 o 
  -5   2   1      406.03      391.00     20.88 o 
  -4   2   1     2136.77     1921.28     38.07 o 
  -3   2   1     1900.79     1946.49     34.95 o 
  -2   2   1    14223.84    14493.49    213.58 o 
  -1   2   1    12906.47    12937.37    153.60 o 
   0   2   1      185.00      285.98     10.90 o 
   1   2   1     1100.59     1157.68     25.34 o 
   2   2   1     4198.07     4315.56     78.88 o 
   3   2   1    10050.26     9735.49    142.35 o 
   4   2   1      545.93      687.20     21.07 o 
   5   2   1     3529.32     3824.88     74.35 o 
   6   2   1      101.91       84.15     17.15 o 
   7   2   1      829.94      808.47     49.12 o 
   8   2   1     1234.78     1175.67     62.01 o 
   9   2   1     4024.92     3626.28    231.44 o 
  10   2   1     1920.68     1763.37     73.69 o 
  11   2   1      196.12      177.80     36.48 o 
  12   2   1     2489.50     2829.25    147.69 o 
 -12   3   1      527.47      611.68     56.88 o 
 -11   3   1     1614.74     1718.50     78.82 o 
 -10   3   1      394.93      431.71     36.38 o 
  -9   3   1     1253.59     1334.54     54.45 o 
  -8   3   1     1578.75     1571.65     54.16 o 
  -7   3   1       75.96       69.53     16.36 o 
  -6   3   1     1613.09     1666.16     40.79 o 
  -5   3   1     3266.35     3434.66     64.96 o 
  -4   3   1     1583.49     1483.11     33.10 o 
  -3   3   1     3223.80     3203.38     55.74 o 
  -2   3   1     4508.69     4385.31     77.33 o 
  -1   3   1     4732.15     4768.33     70.45 o 
   0   3   1     6640.77     6177.28     81.03 o 
   1   3   1     9539.20     9607.07    119.49 o 
   2   3   1    21666.95    22176.40    334.75 o 
   3   3   1      272.73      299.27     19.76 o 
   4   3   1     5199.77     5237.51     90.48 o 
   5   3   1     1190.00     1300.72     40.84 o 
   6   3   1        6.72       24.61     11.59 o 
   7   3   1     2015.67     1951.84     62.13 o 
   8   3   1     2249.97     2282.85     71.09 o 
   9   3   1      237.07      265.54     32.49 o 
  10   3   1      544.05      519.53     87.90 o 
  11   3   1     1473.76     1340.14    122.56 o 
  12   3   1      169.78      297.65     44.89 o 
 -12   4   1      476.27      569.03     56.33 o 
 -11   4   1      374.80      377.07     44.90 o 
 -10   4   1     2615.26     2655.64     76.47 o 
  -9   4   1     4638.83     4615.78    101.81 o 
  -8   4   1      503.52      476.08     35.63 o 
  -7   4   1    14519.64    14369.85    195.50 o 
  -6   4   1     5188.25     5366.32     93.39 o 
  -5   4   1     5899.60     5954.57    102.39 o 
  -4   4   1    13758.33    14062.09    221.06 o 
  -3   4   1     5029.88     5058.09     74.21 o 
  -2   4   1      364.21      414.89     21.52 o 
  -1   4   1     4029.15     3639.50     52.46 o 
   0   4   1    45214.66    45506.11    530.25 o 
   1   4   1     6824.84     7176.30     86.45 o 
   2   4   1    37160.12    38558.57    454.78 o 
   3   4   1    32828.68    32955.15    546.66 o 
   4   4   1      212.19      223.47     22.41 o 
   5   4   1    10212.80    10801.29    166.88 o 
   6   4   1     8777.32     8887.71    146.81 o 
   7   4   1     2126.27     2032.75     57.91 o 
   8   4   1       48.95       62.43     20.57 o 
   9   4   1     4780.24     4867.75    116.50 o 
  10   4   1     1606.15     1821.99     89.05 o 
  11   4   1      264.43      259.46     51.09 o 
  12   4   1     2148.72     2322.52    114.79 o 
 -12   5   1      637.36      791.50     64.14 o 
 -11   5   1      202.53      199.07     36.87 o 
 -10   5   1       59.98       80.68     25.06 o 
  -9   5   1       11.96       -3.77     18.28 o 
  -8   5   1      196.75      275.57     29.75 o 
  -7   5   1      312.50      345.11     32.97 o 
  -6   5   1     2260.52     2365.76     59.35 o 
  -5   5   1     1916.32     2047.91     76.64 o 
  -4   5   1       54.44       74.15     12.94 o 
  -3   5   1      675.55      723.94     27.42 o 
  -2   5   1      691.94      685.31     22.76 o 
  -1   5   1        8.99       24.52      8.57 o 
   0   5   1        1.84       26.34      7.29 o 
   1   5   1     5892.60     5868.34     74.26 o 
   2   5   1     2327.73     2536.56     40.70 o 
   3   5   1     4134.81     3829.14    107.71 o 
   4   5   1     1288.70     1280.93     39.66 o 
   5   5   1      460.92      544.20     34.37 o 
   6   5   1      893.62      980.16     46.62 o 
   7   5   1      556.98      585.61     37.59 o 
   8   5   1       29.47       13.20     24.80 o 
   9   5   1      201.38      185.77     37.30 o 
  10   5   1      281.79      239.46     56.07 o 
  11   5   1        2.69      -13.14     23.93 o 
 -12   6   1      259.82      216.09     41.11 o 
 -11   6   1       48.08      101.35     42.83 o 
 -10   6   1     2387.42     2532.28     76.27 o 
  -9   6   1     1226.43     1317.08     55.44 o 
  -8   6   1     1477.59     1588.02     55.12 o 
  -7   6   1    14391.05    14116.55    243.76 o 
  -6   6   1    10835.18    10830.26    172.29 o 
  -5   6   1      191.28      207.94     19.30 o 
  -4   6   1    10144.75    10490.12    142.59 o 
  -3   6   1     8529.23     8586.13    117.07 o 
  -2   6   1     2296.50     2354.91     45.19 o 
  -1   6   1     2610.07     2502.55     41.71 o 
   0   6   1     7039.96     7374.57     98.13 o 
   1   6   1      540.53      592.25     19.24 o 
   2   6   1    21587.26    21247.48    238.75 o 
   3   6   1    17698.59    16989.23    251.22 o 
   4   6   1        2.46       20.83     11.82 o 
   5   6   1     5937.94     5989.88    107.06 o 
   6   6   1     8240.96     7738.63    148.41 o 
   7   6   1     1728.22     1768.35     56.02 o 
   8   6   1     1071.53     1067.08     57.46 o 
   9   6   1     2156.35     1989.42     64.07 o 
  10   6   1      969.99     1093.74     68.02 o 
  11   6   1      695.88      701.65     57.80 o 
 -12   7   1      138.90      171.59     39.98 o 
 -11   7   1     2156.08     2260.96     85.32 o 
 -10   7   1      591.24      646.08     45.49 o 
  -9   7   1     1062.54     1219.23     57.45 o 
  -8   7   1     4868.18     4905.18    131.91 o 
  -7   7   1      402.51      444.63     34.44 o 
  -6   7   1     2624.42     2481.93     71.52 o 
  -5   7   1     5838.87     6151.34     97.34 o 
  -4   7   1     3008.08     3097.59     52.03 o 
  -3   7   1     1292.67     1253.25     31.87 o 
  -2   7   1     1192.95     1052.27     31.22 o 
  -1   7   1     7492.70     7081.82    164.18 o 
   0   7   1     2229.86     2373.63     46.08 o 
   1   7   1     7256.30     6788.65    104.24 o 
   2   7   1    13896.50    13829.50    163.67 o 
   3   7   1     4110.29     4158.46     72.80 o 
   4   7   1     3050.05     2773.62     51.77 o 
   5   7   1       34.17       49.21     16.80 o 
   6   7   1      565.82      543.49     35.02 o 
   7   7   1     1761.38     1691.18     74.63 o 
   8   7   1     2583.16     2661.07     74.70 o 
   9   7   1       90.54       92.36     24.80 o 
  10   7   1      624.79      761.74     49.52 o 
  11   7   1     3638.86     3806.19    115.86 o 
 -11   8   1      208.17      239.62     34.71 o 
 -10   8   1      353.46      325.51     35.50 o 
  -9   8   1      109.51       67.66     25.04 o 
  -8   8   1        0.86       11.37     18.75 o 
  -7   8   1      667.45      777.13     77.50 o 
  -6   8   1      358.22      387.04     25.22 o 
  -5   8   1        6.76       27.51     11.81 o 
  -4   8   1     3709.04     3628.05     59.20 o 
  -3   8   1     6173.89     6101.79     90.92 o 
  -2   8   1      539.01      579.66     22.60 o 
  -1   8   1     5496.30     5235.71    120.16 o 
   0   8   1     5952.44     6152.04    141.13 o 
   1   8   1        9.74       36.32     12.50 o 
   2   8   1      319.32      302.07     16.21 o 
   3   8   1     1303.85     1313.40     32.89 o 
   4   8   1      833.51      743.17     59.27 o 
   5   8   1      546.33      663.97     36.08 o 
   6   8   1     2043.71     1949.22     58.26 o 
   7   8   1       66.96      105.35     23.73 o 
   8   8   1       64.17       59.12     22.08 o 
   9   8   1     1167.98     1041.74     68.73 o 
  10   8   1      163.30      222.25     32.92 o 
  11   8   1      249.93      299.54     42.91 o 
 -11   9   1     2201.29     2028.19     97.40 o 
 -10   9   1     1022.61     1155.14     62.12 o 
  -9   9   1     1023.97      990.06     58.85 o 
  -8   9   1     5232.84     5201.41    110.01 o 
  -7   9   1     1451.29     1573.87     53.89 o 
  -6   9   1     2284.77     2264.30     68.26 o 
  -5   9   1     2492.93     2407.51     48.68 o 
  -4   9   1      122.09      131.75     24.06 o 
  -3   9   1     8731.13     8771.25    138.55 o 
  -2   9   1    10901.68    10450.75    151.53 o 
  -1   9   1     6272.48     5707.28    231.11 o 
   0   9   1      715.35      669.68     26.83 o 
   1   9   1    27664.55    26869.96    328.52 o 
   2   9   1     5950.86     5704.86     79.45 o 
   3   9   1      202.16      285.56     17.55 o 
   4   9   1     6603.06     6665.07    101.26 o 
   5   9   1      823.40      955.99     41.07 o 
   6   9   1      688.09      661.03     43.07 o 
   7   9   1     3757.27     3682.36     85.88 o 
   8   9   1     2732.49     2716.78     75.70 o 
   9   9   1      178.20      223.86     31.84 o 
  10   9   1     5436.08     5514.87    234.37 o 
  11   9   1     2656.20     2928.41    121.53 o 
 -11  10   1       60.27        5.09     30.35 o 
 -10  10   1       30.26       10.77     25.96 o 
  -9  10   1        6.67       13.72     28.12 o 
  -8  10   1      300.89      276.82     58.15 o 
  -7  10   1     2314.71     2222.76     96.89 o 
  -6  10   1      610.94      649.60     34.90 o 
  -5  10   1       36.03       52.07     15.06 o 
  -4  10   1      122.03      119.65     15.47 o 
  -3  10   1       49.62       60.08     14.69 o 
  -2  10   1     2975.94     2874.66    110.06 o 
  -1  10   1       48.20       91.89     18.43 o 
   0  10   1       57.04       50.31     10.37 o 
   1  10   1      931.43      986.21     32.10 o 
   2  10   1     2871.56     2717.25     55.90 o 
   3  10   1      502.44      500.20     31.62 o 
   4  10   1      903.93      897.60     32.84 o 
   5  10   1      218.07      253.50     25.87 o 
   6  10   1       10.19       51.22     30.77 o 
   7  10   1      902.56      814.41    106.09 o 
   8  10   1      517.22      593.08     48.93 o 
   9  10   1       25.75        0.23     27.83 o 
  10  10   1       13.33       27.71     34.09 o 
 -10  11   1        9.71       21.70     35.55 o 
  -9  11   1     2541.73     2656.51    108.28 o 
  -8  11   1     1898.02     1792.10     73.92 o 
  -7  11   1      189.08      187.30     33.26 o 
  -6  11   1     1811.16     1755.94     57.71 o 
  -5  11   1    10240.49     9946.02    147.94 o 
  -4  11   1     2270.89     2205.92     57.94 o 
  -3  11   1     2271.53     2262.42     58.42 o 
  -2  11   1     9968.70     9834.55    170.99 o 
  -1  11   1     2833.27     2860.58     88.63 o 
   0  11   1     5805.08     5963.65    121.68 o 
   1  11   1     9354.69     9434.04    134.55 o 
   2  11   1     4217.47     4193.14     75.39 o 
   3  11   1     1002.47     1163.56     40.48 o 
   4  11   1     7730.36     7690.51    152.83 o 
   5  11   1     4626.39     4565.42    109.61 o 
   6  11   1       57.09       18.44     23.70 o 
   7  11   1     4194.39     3831.34    105.10 o 
   8  11   1     2252.89     2098.46     79.57 o 
   9  11   1        0.31      -30.04     36.86 o 
  10  11   1      691.92      719.38     59.06 o 
 -10  12   1      783.20      838.56     91.68 o 
  -9  12   1      420.01      453.77     47.68 o 
  -8  12   1      102.68      172.81     41.65 o 
  -7  12   1     4651.83     4783.27    121.32 o 
  -6  12   1      633.17      641.92     41.27 o 
  -5  12   1      538.13      485.66     35.94 o 
  -4  12   1     2275.24     2165.01     57.17 o 
  -3  12   1     3688.98     3609.92     78.54 o 
  -2  12   1      550.90      525.71     47.92 o 
  -1  12   1     5626.68     5616.99    137.15 o 
   0  12   1     5149.22     5152.66    112.48 o 
   1  12   1      150.58      147.29     23.80 o 
   2  12   1     5058.76     4861.24    138.07 o 
   3  12   1     2279.57     2323.04     55.85 o 
   4  12   1       38.07       96.68     28.75 o 
   5  12   1     1083.36     1070.90     73.17 o 
   6  12   1     1696.10     1633.37     66.82 o 
   7  12   1     1451.33     1498.14     71.60 o 
   8  12   1       13.87        6.91     21.46 o 
   9  12   1     1235.12     1209.88     73.45 o 
  10  12   1      967.23     1079.88     72.01 o 
  -9  13   1     1232.86     1246.34     73.89 o 
  -8  13   1      415.93      313.85     50.55 o 
  -7  13   1        0.23       43.87     29.16 o 
  -6  13   1      212.80      259.76     30.84 o 
  -5  13   1     2587.36     2572.89     83.30 o 
  -4  13   1     6007.89     5830.24    114.90 o 
  -3  13   1      869.25      823.36     51.96 o 
  -2  13   1      454.84      505.60     48.22 o 
  -1  13   1        0.91       51.37     25.53 o 
   0  13   1       17.73       27.07     30.77 o 
   1  13   1      389.41      442.59     34.63 o 
   2  13   1      619.38      599.79     39.56 o 
   3  13   1      381.33      471.81     36.48 o 
   4  13   1     1028.29     1070.88     60.20 o 
   5  13   1     5130.82     5008.70    120.52 o 
   6  13   1        0.25       10.71     25.44 o 
   7  13   1     2272.26     2100.67     78.93 o 
   8  13   1      190.45      226.85     40.19 o 
   9  13   1       10.20      -28.86     28.86 o 
  -9  14   1     2737.85     2726.23    186.46 o 
  -8  14   1      135.73      177.32     48.53 o 
  -7  14   1     1677.28     1639.02     96.66 o 
  -6  14   1     1580.73     1623.31     74.30 o 
  -5  14   1      411.85      442.40     44.75 o 
  -4  14   1     3804.24     3709.46     88.44 o 
  -3  14   1     4992.40     4732.34    101.27 o 
  -2  14   1     1205.50     1293.18     69.09 o 
  -1  14   1     2600.62     2476.51    149.26 o 
   0  14   1    13431.64    13553.90    211.21 o 
   1  14   1      444.02      501.58     37.31 o 
   2  14   1     1038.58     1131.53     60.58 o 
   3  14   1     4922.63     4788.28    128.29 o 
   4  14   1      568.78      582.86     47.80 o 
   5  14   1      926.87     1039.40     85.17 o 
   6  14   1     3482.15     3337.76    119.76 o 
   7  14   1      112.97      135.59     42.74 o 
   8  14   1     2212.29     2225.75    102.31 o 
   9  14   1     4489.21     4542.20    194.24 o 
  -8  15   1      705.14      553.68    102.85 o 
  -7  15   1      141.28      122.42     43.52 o 
  -6  15   1      926.67      871.85     60.91 o 
  -5  15   1      114.61      139.75     35.81 o 
  -4  15   1      223.19      220.67     37.56 o 
  -3  15   1       30.41       34.57     23.19 o 
  -2  15   1       30.84       55.96     22.21 o 
  -1  15   1      827.08      826.02     52.70 o 
   0  15   1      114.16      136.97     25.91 o 
   1  15   1      442.87      451.65     61.32 o 
   2  15   1      690.48      638.58     42.03 o 
   3  15   1      434.15      431.34     51.88 o 
   4  15   1     1071.52     1027.25     63.21 o 
   5  15   1      178.09      140.05     63.63 o 
   6  15   1      145.23      235.33     48.89 o 
   7  15   1        1.16       45.49     37.92 o 
   8  15   1      207.90      296.94     55.78 o 
  -8  16   1        3.70       45.95     43.87 o 
  -7  16   1      181.85      189.14     48.72 o 
  -6  16   1      604.00      517.76     52.30 o 
  -5  16   1        0.32       58.63     31.88 o 
  -4  16   1     4734.53     4794.40    126.31 o 
  -3  16   1     1818.90     1788.26     63.15 o 
  -2  16   1      178.92      227.80     40.91 o 
  -1  16   1     9036.46     8886.82    204.01 o 
   0  16   1     3625.23     3618.49    103.18 o 
   1  16   1      150.61      111.86     27.88 o 
   2  16   1      849.56      842.28     48.72 o 
   3  16   1     3506.49     3553.28    109.01 o 
   4  16   1     1314.88     1238.87     70.21 o 
   5  16   1     1097.86     1081.51     82.03 o 
   6  16   1     2706.39     2533.92    110.72 o 
   7  16   1      243.59      312.76     54.65 o 
  -7  17   1       43.13       92.78     45.02 o 
  -6  17   1     2032.20     2262.29     91.28 o 
  -5  17   1     2516.06     2417.55     90.92 o 
  -4  17   1     1026.31     1141.09     70.19 o 
  -3  17   1      236.30      199.34     31.61 o 
  -2  17   1      474.15      497.77     53.25 o 
  -1  17   1      170.08      186.92     45.92 o 
   0  17   1       65.00      144.32     28.79 o 
   1  17   1     2383.29     2393.80     71.98 o 
   2  17   1      579.91      616.62     50.78 o 
   3  17   1     1169.80     1095.78     66.40 o 
   4  17   1     3701.74     3648.91    110.58 o 
   5  17   1     2420.24     2428.06    107.80 o 
   6  17   1       13.37       32.13     44.15 o 
  -6  18   1      515.06      529.81     55.96 o 
  -5  18   1      631.71      625.77     57.53 o 
  -4  18   1      399.18      409.45     48.15 o 
  -3  18   1     2879.35     2786.06    122.30 o 
  -2  18   1        0.64       17.98     21.31 o 
  -1  18   1      697.46      648.27     88.73 o 
   0  18   1        3.04       -7.89     23.44 o 
   1  18   1      824.75      961.47     63.14 o 
   2  18   1      213.65      232.92     38.31 o 
   3  18   1      126.07      129.34     35.11 o 
   4  18   1      651.25      650.79     56.68 o 
   5  18   1      286.31      270.23     54.70 o 
   6  18   1     1530.21     1388.60    127.66 o 
  -5  19   1     3069.85     2911.41    103.55 o 
  -4  19   1     2180.52     2215.98     88.62 o 
  -3  19   1      843.87      937.49     64.23 o 
  -2  19   1     4475.88     4558.72    106.32 o 
  -1  19   1      639.16      717.10     48.74 o 
   0  19   1     1030.31     1025.28     56.67 o 
   1  19   1     2359.95     2408.81     76.66 o 
   2  19   1      481.07      525.34     50.94 o 
   3  19   1        8.36       33.80     30.76 o 
   4  19   1     3048.27     2984.49    156.08 o 
  -3  20   1       20.12       54.13     26.65 o 
  -2  20   1      205.94      177.64     35.37 o 
  -1  20   1      416.28      359.31     38.16 o 
   0  20   1     1963.13     1982.81     71.35 o 
   1  20   1      185.02      176.10     48.85 o 
   2  20   1       27.70       36.60     30.69 o 
   3  20   1      296.01      302.65     45.65 o 
 -12   0   2       26.97       25.27     40.58 o 
 -11   0   2     1537.66     1622.11    110.79 o 
 -10   0   2     2187.77     2235.12    117.24 o 
  -9   0   2     2691.29     2629.79     88.20 o 
  -8   0   2        2.68      -21.36     21.36 o 
  -7   0   2     4274.57     4128.13    124.47 o 
  -6   0   2      505.34      530.48     36.99 o 
  -5   0   2    28675.54    28657.29    496.05 o 
  -4   0   2    31439.84    32108.26    545.26 o 
  -3   0   2    28660.72    28879.20    476.16 o 
  -2   0   2   102416.96   102759.99   1676.42 o 
  -1   0   2    28042.03    29564.93    490.98 o 
   0   0   2    20236.37    21225.81    428.82 o 
   1   0   2     7800.11     7579.38    233.48 o 
   2   0   2    12721.16    11694.15    250.25 o 
   3   0   2    21429.33    20156.00    349.10 o 
   4   0   2     3571.67     3619.60     84.32 o 
   5   0   2     4321.93     4046.30    135.28 o 
   6   0   2     8659.24     8233.23    168.72 o 
   7   0   2     2747.01     2511.77     75.26 o 
   8   0   2     7261.46     6843.42    212.20 o 
   9   0   2     5934.45     5730.81    194.34 o 
  10   0   2     1524.19     1511.97    103.67 o 
  11   0   2     1819.62     1530.02    151.01 o 
  12   0   2     2593.16     2072.38    454.93 o 
 -12   1   2      150.19      156.74     36.19 o 
 -11   1   2      383.66      419.55     50.74 o 
 -10   1   2       68.31       76.23     23.45 o 
  -9   1   2      585.27      625.98     34.76 o 
  -8   1   2     1392.15     1456.25     43.88 o 
  -7   1   2        0.50       14.20     14.21 o 
  -6   1   2     1778.82     1696.32     60.57 o 
  -5   1   2     1312.71     1357.21     34.81 o 
  -4   1   2     1235.30     1440.57     33.58 o 
  -3   1   2     7754.48     7887.91    116.53 o 
  -2   1   2     3097.18     3275.83     55.10 o 
  -1   1   2     1754.70     1712.64     29.33 o 
   0   1   2     1820.72     1996.69     39.93 o 
   1   1   2     9040.70     8734.63    137.86 o 
   2   1   2      388.37      394.23     18.71 o 
   3   1   2     3516.56     3395.83     54.30 o 
   4   1   2     5783.26     5480.01     80.88 o 
   5   1   2     1857.90     1954.62     49.57 o 
   6   1   2       57.36       54.04     13.09 o 
   7   1   2      227.70      267.47     25.76 o 
   8   1   2     1039.74     1090.41     58.38 o 
   9   1   2      239.94      182.33     48.20 o 
  10   1   2      124.69       77.94     33.66 o 
  11   1   2       18.30       -2.50     22.45 o 
 -12   2   2       55.11       47.20     31.46 o 
 -11   2   2      643.69      825.03     61.24 o 
 -10   2   2     2011.33     1932.07     64.41 o 
  -9   2   2      621.37      607.36     34.25 o 
  -8   2   2     1106.67     1185.51     42.35 o 
  -7   2   2     6899.16     6870.73    108.41 o 
  -6   2   2     1414.51     1424.11     38.07 o 
  -5   2   2     1593.30     1475.75     42.66 o 
  -4   2   2    25369.33    24903.21    300.43 o 
  -3   2   2       15.28       27.08     10.25 o 
  -2   2   2     2545.08     2660.49     52.85 o 
  -1   2   2    14219.24    13859.32    185.78 o 
   0   2   2     9547.36     9705.03    147.29 o 
   1   2   2     2193.10     2154.43     56.43 o 
   2   2   2     6028.03     6007.99     92.23 o 
   3   2   2    10156.52     9782.04    152.12 o 
   4   2   2      161.92      149.97     11.89 o 
   5   2   2     9170.13     9070.51    136.64 o 
   6   2   2     1068.96      976.79     29.49 o 
   7   2   2      364.38      343.31     39.19 o 
   8   2   2     4037.59     3958.67    123.44 o 
   9   2   2     1872.41     1747.73     83.55 o 
  10   2   2      169.31      180.75     40.05 o 
  11   2   2      763.63      622.98     81.30 o 
 -12   3   2     1115.48     1190.65     76.86 o 
 -11   3   2       12.97      -23.31     23.31 o 
 -10   3   2      269.28      270.43     31.52 o 
  -9   3   2     2848.34     2735.36     73.71 o 
  -8   3   2     6324.02     6343.16    106.34 o 
  -7   3   2        7.70        4.34     14.46 o 
  -6   3   2    14701.43    14324.91    191.53 o 
  -5   3   2    15751.51    15970.46    206.10 o 
  -4   3   2      217.06      215.19     14.93 o 
  -3   3   2     9624.60     9354.34    130.62 o 
  -2   3   2       37.55       15.08     10.44 o 
  -1   3   2     1285.81     1157.96     28.61 o 
   0   3   2      449.91      504.99     19.20 o 
   1   3   2    18277.64    18447.90    222.14 o 
   2   3   2     1387.75     1332.18     29.06 o 
   3   3   2    18949.72    19868.76    274.01 o 
   4   3   2    25294.49    24975.09    343.27 o 
   5   3   2     1773.96     1905.24     51.36 o 
   6   3   2     2297.39     2086.14     63.52 o 
   7   3   2     2380.81     2396.18     70.90 o 
   8   3   2     1004.56     1050.98     82.07 o 
   9   3   2       49.72       35.36     23.53 o 
  10   3   2     1244.08     1286.43     68.82 o 
  11   3   2      618.76      738.63     60.59 o 
 -12   4   2        5.79      -26.75     26.75 o 
 -11   4   2      354.00      336.27     36.31 o 
 -10   4   2       55.37       35.80     25.18 o 
  -9   4   2      196.12      245.43     31.22 o 
  -8   4   2     2108.54     2070.68     53.21 o 
  -7   4   2     2242.36     2311.29     53.45 o 
  -6   4   2      805.10      895.20     32.78 o 
  -5   4   2      858.47      940.33     35.24 o 
  -4   4   2       77.56      113.86     21.09 o 
  -3   4   2     1109.54     1147.72     43.58 o 
  -2   4   2      183.70      196.02     17.66 o 
  -1   4   2     3282.78     3406.80     51.14 o 
   0   4   2      249.00      257.30     14.40 o 
   1   4   2     5773.68     5952.43     81.17 o 
   2   4   2    10098.94    10494.53    148.20 o 
   3   4   2     1928.37     1866.11     49.92 o 
   4   4   2       21.61       34.08     15.45 o 
   5   4   2     2569.55     2568.27     61.35 o 
   6   4   2     3606.12     3632.31     79.62 o 
   7   4   2      582.27      596.04     50.99 o 
   8   4   2      356.58      403.18     33.24 o 
   9   4   2        6.06       -7.92     23.13 o 
  10   4   2      226.57      247.07     39.05 o 
  11   4   2       37.85       16.31     26.78 o 
 -12   5   2     2888.18     3107.38    106.75 o 
 -11   5   2     1241.11     1245.13     62.88 o 
 -10   5   2       85.02      115.01     26.13 o 
  -9   5   2     2491.26     2679.15     74.15 o 
  -8   5   2     4402.81     4395.75     95.89 o 
  -7   5   2      155.57      127.51     25.19 o 
  -6   5   2    17792.09    17959.27    343.29 o 
  -5   5   2     4136.52     4118.94     70.24 o 
  -4   5   2     2175.52     2082.44     54.88 o 
  -3   5   2    12098.21    11927.61    172.22 o 
  -2   5   2    14628.67    14227.60    176.73 o 
  -1   5   2      832.44      931.96     30.59 o 
   0   5   2     2732.12     2638.66     44.14 o 
   1   5   2    40355.08    41881.63    493.93 o 
   2   5   2     4183.03     4137.26     63.30 o 
   3   5   2    11830.66    12517.73    206.67 o 
   4   5   2    16147.85    15543.07    273.10 o 
   5   5   2      108.84      160.81     22.10 o 
   6   5   2     6419.69     6345.41    116.68 o 
   7   5   2     7735.10     7785.28    139.68 o 
   8   5   2        9.07       27.54     20.34 o 
   9   5   2        1.76        9.08     20.71 o 
  10   5   2     4973.42     4890.79    130.40 o 
  11   5   2     2268.00     2411.97     91.97 o 
 -12   6   2        0.04      -25.91     31.64 o 
 -11   6   2       94.73      138.79     29.91 o 
 -10   6   2      183.56      191.03     39.97 o 
  -9   6   2      434.17      482.91     38.14 o 
  -8   6   2      139.12      198.06     26.74 o 
  -7   6   2     1748.03     1727.54     85.23 o 
  -6   6   2        0.82       -3.75     12.77 o 
  -5   6   2     4778.35     4641.15     77.99 o 
  -4   6   2     1903.76     1765.43     50.78 o 
  -3   6   2      746.92      850.53     30.04 o 
  -2   6   2      238.16      198.28     16.28 o 
  -1   6   2      165.17      177.93     12.63 o 
   0   6   2    17163.47    17957.47    221.28 o 
   1   6   2     1661.23     1787.10     36.30 o 
   2   6   2       92.32       85.17     12.85 o 
   3   6   2     2308.96     2069.93     40.82 o 
   4   6   2      446.10      484.59     29.63 o 
   5   6   2     1912.14     1875.56     53.87 o 
   6   6   2       45.56       37.09     17.53 o 
   7   6   2     2919.04     2751.97     72.69 o 
   8   6   2      153.89       79.08     32.39 o 
   9   6   2      772.93      732.55     46.79 o 
  10   6   2      470.35      483.96     48.37 o 
  11   6   2      291.48      334.54     43.92 o 
 -12   7   2     1093.93     1252.79     77.88 o 
 -11   7   2     1294.12     1359.12     97.47 o 
 -10   7   2        2.60       48.13     22.70 o 
  -9   7   2     1831.19     1823.26     62.33 o 
  -8   7   2     1476.88     1575.86     70.47 o 
  -7   7   2      311.65      444.21     38.56 o 
  -6   7   2     1950.25     1886.67     48.50 o 
  -5   7   2     4811.82     4870.05     88.96 o 
  -4   7   2     2361.13     2252.45     59.28 o 
  -3   7   2    11612.53    11675.25    194.72 o 
  -2   7   2    13156.19    13403.25    172.62 o 
  -1   7   2     2400.16     2291.52     53.25 o 
   0   7   2    17300.94    17496.16    217.91 o 
   1   7   2     8347.76     8098.16    102.20 o 
   2   7   2     5085.05     5050.70     77.23 o 
   3   7   2      396.14      499.42     24.09 o 
   4   7   2     2638.30     2494.49     67.41 o 
   5   7   2       50.72       99.42     21.58 o 
   6   7   2     1922.45     1901.43     58.40 o 
   7   7   2     2984.00     2776.81     81.54 o 
   8   7   2     2628.88     2455.51     71.15 o 
   9   7   2     2248.99     2253.13     70.16 o 
  10   7   2     1753.40     1750.62     76.58 o 
  11   7   2     2206.10     2446.36     92.12 o 
 -11   8   2     1086.72     1041.74     59.13 o 
 -10   8   2      569.38      567.68     43.57 o 
  -9   8   2       69.06       95.14     24.77 o 
  -8   8   2     1346.04     1347.65     61.74 o 
  -7   8   2    10727.95    10726.28    178.28 o 
  -6   8   2     2257.04     2212.01     53.33 o 
  -5   8   2     5206.18     5128.89     94.15 o 
  -4   8   2     9167.73     9077.88    140.42 o 
  -3   8   2     1081.83     1129.16     32.18 o 
  -2   8   2      757.89      777.58     26.41 o 
  -1   8   2     1940.47     1828.49     35.19 o 
   0   8   2     3017.78     3031.06     52.38 o 
   1   8   2      958.55     1054.08     27.49 o 
   2   8   2    27263.41    27527.04    337.23 o 
   3   8   2    13916.94    13789.90    181.29 o 
   4   8   2      160.14      140.52     21.98 o 
   5   8   2    11209.52    10704.78    193.87 o 
   6   8   2     5804.23     5315.25    106.26 o 
   7   8   2      102.09       84.16     23.45 o 
   8   8   2       12.48       -8.92     17.76 o 
   9   8   2      593.07      732.76     56.31 o 
  10   8   2      314.73      437.50     69.46 o 
  11   8   2     1398.84     1357.05     79.10 o 
 -11   9   2      357.53      329.01     51.29 o 
 -10   9   2       39.58       99.13     26.71 o 
  -9   9   2      512.26      431.51     41.06 o 
  -8   9   2        0.13        1.45     18.57 o 
  -7   9   2      234.47      239.02     28.56 o 
  -6   9   2       60.33       62.77     17.16 o 
  -5   9   2      223.41      245.97     22.63 o 
  -4   9   2      635.76      645.66     29.03 o 
  -3   9   2       60.18       79.80     14.22 o 
  -2   9   2     2959.00     3035.78     54.95 o 
  -1   9   2       98.51      173.97     13.75 o 
   0   9   2      450.02      474.96     21.33 o 
   1   9   2       41.88       59.30     11.49 o 
   2   9   2      383.18      378.09     21.67 o 
   3   9   2      217.99      224.77     23.24 o 
   4   9   2      106.81      122.57     26.79 o 
   5   9   2      326.14      305.12     29.02 o 
   6   9   2      287.32      288.34     29.32 o 
   7   9   2      200.60      186.64     27.86 o 
   8   9   2      316.78      386.68     35.92 o 
   9   9   2      606.07      543.12     46.02 o 
  10   9   2      326.16      292.99     49.50 o 
 -11  10   2     1639.36     1473.40     80.54 o 
 -10  10   2     1185.40     1215.09     70.81 o 
  -9  10   2      250.62      121.38     60.72 o 
  -8  10   2     3670.84     3701.04    103.79 o 
  -7  10   2     9130.55     9422.11    146.66 o 
  -6  10   2     5189.37     5191.30     84.29 o 
  -5  10   2     1113.67     1046.99     37.40 o 
  -4  10   2     9439.17     9237.17    189.68 o 
  -3  10   2     3611.25     3918.66     68.73 o 
  -2  10   2     2577.84     2606.01     50.74 o 
  -1  10   2     7039.38     6845.49     92.51 o 
   0  10   2     1736.32     1629.10     36.76 o 
   1  10   2     3602.69     3550.80     60.03 o 
   2  10   2    12319.20    12019.80    150.05 o 
   3  10   2     6737.22     6594.08    114.18 o 
   4  10   2      227.07      227.62     24.62 o 
   5  10   2     8698.28     8485.11    145.99 o 
   6  10   2     4792.75     4752.29    134.34 o 
   7  10   2      195.70      155.90     54.03 o 
   8  10   2     1573.81     1566.81     78.47 o 
   9  10   2     2398.66     2564.06     89.66 o 
  10  10   2        3.04       50.29     37.96 o 
 -10  11   2       75.30      122.73     39.10 o 
  -9  11   2       38.72       54.70     30.67 o 
  -8  11   2      446.10      468.55     46.64 o 
  -7  11   2       62.90      105.54     24.94 o 
  -6  11   2     1829.11     1922.57     60.50 o 
  -5  11   2     2130.29     2214.60     60.54 o 
  -4  11   2      513.14      520.45     33.63 o 
  -3  11   2     9006.72     8783.08    144.53 o 
  -2  11   2     1868.02     1664.45     58.90 o 
  -1  11   2        4.73       28.36     18.45 o 
   0  11   2        2.17        3.32     12.46 o 
   1  11   2      220.90      230.81     21.19 o 
   2  11   2     2831.29     2774.25     59.56 o 
   3  11   2        4.05       57.43     19.79 o 
   4  11   2      524.48      497.18     41.56 o 
   5  11   2       80.00       89.32     26.95 o 
   6  11   2     1267.37     1309.58     62.19 o 
   7  11   2      702.42      717.98     51.58 o 
   8  11   2       60.50       29.70     29.13 o 
   9  11   2      365.17      332.73     44.71 o 
  10  11   2      912.62      908.17     66.04 o 
 -10  12   2     2760.30     2658.99    207.25 o 
  -9  12   2       57.47       19.27     29.74 o 
  -8  12   2      444.85      459.92     46.90 o 
  -7  12   2      847.09      927.17     88.69 o 
  -6  12   2      107.26      131.77     27.87 o 
  -5  12   2      508.76      562.92     36.26 o 
  -4  12   2     3508.25     3565.50     80.26 o 
  -3  12   2      498.59      491.81     40.98 o 
  -2  12   2       18.55       57.54     27.10 o 
  -1  12   2    12907.14    12556.89    224.68 o 
   0  12   2     1811.37     1717.86    145.26 o 
   1  12   2     1583.27     1571.87     51.45 o 
   2  12   2     2016.33     2047.05     52.70 o 
   3  12   2      742.42      830.04     49.41 o 
   4  12   2       23.92       32.30     23.85 o 
   5  12   2     3726.68     3546.03     96.53 o 
   6  12   2     1713.91     1766.31    107.59 o 
   7  12   2        8.32       42.60     29.00 o 
   8  12   2     2530.01     2437.08     87.87 o 
   9  12   2     2029.99     1915.99     81.43 o 
 -10  13   2      203.74      185.13     43.17 o 
  -9  13   2     1205.78     1260.18     74.06 o 
  -8  13   2     1469.36     1353.12     70.63 o 
  -7  13   2        0.23       24.44     23.08 o 
  -6  13   2     3299.21     3237.91     83.15 o 
  -5  13   2     3682.77     3635.55    121.46 o 
  -4  13   2      112.71       88.93     29.03 o 
  -3  13   2     3429.10     3299.56     91.87 o 
  -2  13   2     4829.91     4732.06     98.37 o 
  -1  13   2      187.78      196.12     28.00 o 
   0  13   2     1577.42     1391.76     69.78 o 
   1  13   2     4687.92     4770.93     98.06 o 
   2  13   2     1421.60     1398.32     51.38 o 
   3  13   2     2573.28     2477.34     94.56 o 
   4  13   2     5030.44     4899.02    140.48 o 
   5  13   2      860.32      782.06     51.61 o 
   6  13   2     1100.47     1065.76     86.48 o 
   7  13   2     2544.16     2497.80     86.34 o 
   8  13   2      293.27      197.15     64.49 o 
   9  13   2      261.67      251.37     44.08 o 
  -9  14   2       79.16      118.75     45.98 o 
  -8  14   2       22.68       31.41     37.74 o 
  -7  14   2      300.58      216.40     44.17 o 
  -6  14   2       88.34       89.08     30.94 o 
  -5  14   2      232.92      191.39     50.75 o 
  -4  14   2        2.76      -10.36     36.26 o 
  -3  14   2      913.77      915.15     57.08 o 
  -2  14   2       73.06       50.80     32.34 o 
  -1  14   2     3637.91     3819.86     87.55 o 
   0  14   2      387.57      468.85     36.23 o 
   1  14   2        5.86       20.35     21.01 o 
   2  14   2      792.08      798.77     44.99 o 
   3  14   2      183.97      260.37     70.42 o 
   4  14   2      331.46      299.02     45.45 o 
   5  14   2      224.44      291.66     49.17 o 
   6  14   2      129.65      156.72     45.58 o 
   7  14   2       50.70      142.38     44.37 o 
   8  14   2      871.62      830.92     95.87 o 
  -8  15   2     1210.49     1197.70     87.90 o 
  -7  15   2      487.38      483.16     49.22 o 
  -6  15   2     2265.54     2454.19     88.46 o 
  -5  15   2     5098.80     5107.75    149.70 o 
  -4  15   2       32.71       84.37     25.52 o 
  -3  15   2     1447.51     1506.45     68.85 o 
  -2  15   2     3885.92     3860.46     99.14 o 
  -1  15   2      339.30      477.18     53.73 o 
   0  15   2     6997.56     6923.22    130.56 o 
   1  15   2     6373.49     6281.28    122.03 o 
   2  15   2       28.03       26.97     22.09 o 
   3  15   2     2609.88     2589.79    114.19 o 
   4  15   2     8792.80     8194.13    259.05 o 
   5  15   2     1528.91     1563.49     88.20 o 
   6  15   2      763.12      664.87     66.48 o 
   7  15   2     2325.78     2287.51    105.95 o 
   8  15   2     1122.48     1182.72     89.02 o 
  -8  16   2       94.05       59.28     44.16 o 
  -7  16   2      992.49     1145.33     72.60 o 
  -6  16   2       47.05       66.55     31.36 o 
  -5  16   2     1059.18     1092.30     79.27 o 
  -4  16   2     1458.96     1434.47     63.72 o 
  -3  16   2       34.64       24.96     24.11 o 
  -2  16   2        3.49       22.49     22.20 o 
  -1  16   2     1107.17     1129.94     55.06 o 
   0  16   2      806.58      891.44     49.62 o 
   1  16   2      105.35       94.34     25.98 o 
   2  16   2     2508.92     2591.39     84.72 o 
   3  16   2     1180.47     1196.63     80.60 o 
   4  16   2      185.80      245.61     48.47 o 
   5  16   2     1557.21     1477.72     94.77 o 
   6  16   2      181.58      186.70     47.13 o 
   7  16   2        1.13        5.99     41.74 o 
  -7  17   2       64.36       87.85     35.12 o 
  -6  17   2      378.12      359.96     46.07 o 
  -5  17   2      687.78      647.40    105.23 o 
  -4  17   2      551.49      563.67     43.78 o 
  -3  17   2     1663.63     1679.37     63.67 o 
  -2  17   2     3470.62     3492.33     98.66 o 
  -1  17   2        6.79       45.94     32.59 o 
   0  17   2     2700.76     2676.60     76.98 o 
   1  17   2      894.34      833.09     70.44 o 
   2  17   2       47.06       37.22     28.97 o 
   3  17   2      840.79      961.26     75.29 o 
   4  17   2      709.33      686.14     83.08 o 
   5  17   2      886.73     1032.54     81.67 o 
   6  17   2      194.76      327.33     57.83 o 
  -6  18   2      367.21      370.15     79.36 o 
  -5  18   2     1072.12     1015.12     86.61 o 
  -4  18   2     2063.32     1957.66     70.71 o 
  -3  18   2     1610.39     1635.91     66.16 o 
  -2  18   2      825.15      908.46     54.16 o 
  -1  18   2     4761.33     4850.24    110.66 o 
   0  18   2     1825.15     1856.08     66.96 o 
   1  18   2       13.25      -25.82     25.82 o 
   2  18   2     1498.11     1435.69     74.88 o 
   3  18   2      717.47      833.83     73.09 o 
   4  18   2      104.50      102.34     73.04 o 
   5  18   2      735.36      780.41     76.39 o 
  -5  19   2      163.13      155.06     39.50 o 
  -4  19   2        8.35       20.34     27.74 o 
  -3  19   2       88.16      138.05     31.53 o 
  -2  19   2      470.95      537.70     44.50 o 
  -1  19   2       24.64       45.71     27.09 o 
   0  19   2      232.89      234.47     35.47 o 
   1  19   2        5.39       62.39     31.15 o 
   2  19   2        7.10       22.72     31.36 o 
   3  19   2      288.61      339.50     54.92 o 
   4  19   2      311.83      322.45     55.23 o 
  -3  20   2     1095.06     1240.99     66.05 o 
  -2  20   2      213.97      275.91     37.40 o 
  -1  20   2     4284.16     4590.71    112.17 o 
   0  20   2      611.40      706.31     57.36 o 
   1  20   2     1210.75     1201.15     73.24 o 
   2  20   2     2260.12     2101.31     85.77 o 
 -12   1   3     1193.44     1309.13     84.50 o 
 -11   1   3       22.51       30.58     27.70 o 
 -10   1   3     3024.12     3138.66     73.26 o 
  -9   1   3     3982.06     4178.42     83.90 o 
  -8   1   3      948.26      920.28     48.23 o 
  -7   1   3      514.56      489.11     28.66 o 
  -6   1   3    12709.62    12464.19    170.73 o 
  -5   1   3    31445.71    31082.29    380.44 o 
  -4   1   3    10974.93    11002.68    161.87 o 
  -3   1   3    15114.32    15629.50    216.65 o 
  -2   1   3      428.37      556.87     20.08 o 
  -1   1   3     8486.62     8824.91    113.09 o 
   0   1   3     9226.41     9141.66    163.95 o 
   1   1   3     3522.37     3617.23     66.99 o 
   2   1   3      118.58      128.96     13.58 o 
   3   1   3     9753.70     9647.87    136.70 o 
   4   1   3    31787.82    30402.53    491.76 o 
   5   1   3      456.15      454.92     22.27 o 
   6   1   3    10149.08     9927.90    159.96 o 
   7   1   3     3986.58     3975.55    103.24 o 
   8   1   3      182.59      216.23     33.86 o 
   9   1   3     2248.24     2168.01     79.99 o 
  10   1   3      766.11      756.22     58.40 o 
  11   1   3      164.77      103.67     38.02 o 
 -12   2   3      195.30      220.32     41.02 o 
 -11   2   3     1386.84     1437.39     73.27 o 
 -10   2   3      643.97      676.73     44.53 o 
  -9   2   3        5.61       26.24     18.43 o 
  -8   2   3       22.26        2.05     16.15 o 
  -7   2   3     1800.19     1895.97     51.70 o 
  -6   2   3        2.68        5.06     13.41 o 
  -5   2   3     4055.43     3602.26     60.74 o 
  -4   2   3    15452.23    14879.51    191.33 o 
  -3   2   3     2906.32     3117.11     58.20 o 
  -2   2   3    14181.16    14398.52    218.16 o 
  -1   2   3     8761.67     8358.88    132.23 o 
   0   2   3     2413.33     2479.62     52.46 o 
   1   2   3      652.92      746.12     22.30 o 
   2   2   3     3547.04     3372.81     60.50 o 
   3   2   3      554.77      462.69     20.59 o 
   4   2   3       45.90       85.15     12.67 o 
   5   2   3     6757.99     6673.26    108.11 o 
   6   2   3      606.89      607.65     35.00 o 
   7   2   3     2859.44     2770.71     69.28 o 
   8   2   3     3197.13     3126.27     92.79 o 
   9   2   3      835.52      944.51     62.18 o 
  10   2   3       47.91       32.48     28.43 o 
  11   2   3      250.61      222.40     41.41 o 
 -12   3   3     1673.56     1739.84     87.66 o 
 -11   3   3       49.87        5.54     23.09 o 
 -10   3   3      561.85      587.08     42.93 o 
  -9   3   3      639.01      637.28     36.24 o 
  -8   3   3      336.43      293.05     26.17 o 
  -7   3   3      249.76      305.87     26.15 o 
  -6   3   3     2094.78     2073.99     48.57 o 
  -5   3   3       48.51      149.68     14.15 o 
  -4   3   3      989.89     1069.84     30.83 o 
  -3   3   3    16659.55    17233.03    306.56 o 
  -2   3   3     5386.38     5545.57     96.59 o 
  -1   3   3      176.15      227.30     14.96 o 
   0   3   3     6400.90     6849.06    100.42 o 
   1   3   3     8871.71     8826.97    172.70 o 
   2   3   3      122.26      161.06     15.69 o 
   3   3   3     2829.81     2778.99     57.59 o 
   4   3   3     1518.31     1477.20     43.73 o 
   5   3   3       56.31      119.24     20.89 o 
   6   3   3     6247.44     6315.45    129.48 o 
   7   3   3      957.06      927.47     44.32 o 
   8   3   3      143.11      151.62     29.82 o 
   9   3   3      171.37      117.33     31.29 o 
  10   3   3     1627.56     1728.33     79.94 o 
  11   3   3      412.87      436.97     50.62 o 
 -12   4   3      554.96      579.95     55.22 o 
 -11   4   3     3586.07     3611.22     95.23 o 
 -10   4   3      809.25      781.63     62.21 o 
  -9   4   3      323.58      376.47     35.43 o 
  -8   4   3     3862.81     4196.55     82.18 o 
  -7   4   3     3742.04     3899.60     74.92 o 
  -6   4   3     1749.41     1781.33     42.25 o 
  -5   4   3    11890.47    11934.63    162.23 o 
  -4   4   3    12890.54    13191.76    214.66 o 
  -3   4   3      678.25      767.68     35.67 o 
  -2   4   3    12221.10    12075.18    190.81 o 
  -1   4   3    21343.33    21721.55    290.86 o 
   0   4   3     1191.42     1164.92     30.21 o 
   1   4   3     8347.87     8734.00    115.09 o 
   2   4   3    22342.84    22865.01    303.35 o 
   3   4   3     7155.21     6658.68    150.74 o 
   4   4   3     6222.33     6314.37    109.17 o 
   5   4   3    15800.71    15597.24    232.79 o 
   6   4   3     1952.54     2063.71     59.38 o 
   7   4   3     1499.64     1477.62     60.71 o 
   8   4   3     4773.27     4831.38    103.45 o 
   9   4   3      820.73      920.72     61.71 o 
  10   4   3        1.87        8.03     26.48 o 
  11   4   3     1510.17     1531.62     84.23 o 
 -12   5   3        5.64      -18.93     26.68 o 
 -11   5   3      639.61      640.85     47.45 o 
 -10   5   3      501.54      495.48     40.33 o 
  -9   5   3      136.27      135.32     31.13 o 
  -8   5   3      183.86      253.49     29.66 o 
  -7   5   3        3.06        0.00     15.59 o 
  -6   5   3       16.21       25.51     13.64 o 
  -5   5   3     1575.15     1528.60     50.15 o 
  -4   5   3      537.98      617.81     30.17 o 
  -3   5   3        4.16       44.00     14.47 o 
  -2   5   3     1931.88     1968.96     48.83 o 
  -1   5   3     1569.05     1587.19     37.49 o 
   0   5   3        0.01      100.13     12.89 o 
   1   5   3      826.90      806.35     24.84 o 
   2   5   3      283.38      269.73     20.78 o 
   3   5   3      397.86      376.71     25.32 o 
   4   5   3     3363.11     3300.35     77.55 o 
   5   5   3      458.78      484.41     32.88 o 
   6   5   3      355.51      400.25     33.79 o 
   7   5   3       96.51       96.49     24.51 o 
   8   5   3      141.96      197.31     42.88 o 
   9   5   3        3.58       26.50     23.43 o 
  10   5   3      146.71       84.41     47.99 o 
  11   5   3       89.04       43.94     27.85 o 
 -12   6   3      549.04      561.25     50.90 o 
 -11   6   3     2409.57     2449.68     98.45 o 
 -10   6   3      825.60      832.65     50.17 o 
  -9   6   3      320.97      330.74     33.13 o 
  -8   6   3     6498.23     6640.09    126.88 o 
  -7   6   3     6313.81     5961.35    197.29 o 
  -6   6   3      290.02      311.58     30.23 o 
  -5   6   3     3004.64     3099.92     57.39 o 
  -4   6   3    14522.08    15029.11    193.11 o 
  -3   6   3      227.16      312.07     23.72 o 
  -2   6   3     6466.11     6270.88    100.17 o 
  -1   6   3     9318.35     9488.41    139.72 o 
   0   6   3      146.68      205.74     15.94 o 
   1   6   3    10773.11    11174.87    146.66 o 
   2   6   3     9910.62     9726.48    130.98 o 
   3   6   3     2309.27     2144.14     45.78 o 
   4   6   3     2740.23     2805.27     64.90 o 
   5   6   3    15195.90    14744.58    248.78 o 
   6   6   3     1522.77     1437.23     52.04 o 
   7   6   3      266.99      309.92     32.51 o 
   8   6   3     2262.99     2269.06     76.44 o 
   9   6   3      605.34      716.31     63.88 o 
  10   6   3      770.04      675.40     80.68 o 
  11   6   3     1640.15     1677.81    103.40 o 
 -12   7   3     1654.86     1725.57     80.12 o 
 -11   7   3       14.30        5.60     23.70 o 
 -10   7   3      699.59      696.84     47.21 o 
  -9   7   3      305.24      315.15     32.32 o 
  -8   7   3      266.26      282.16     39.41 o 
  -7   7   3      837.64      820.83     53.25 o 
  -6   7   3     2136.40     2163.84     67.08 o 
  -5   7   3     2489.61     2472.45     50.84 o 
  -4   7   3     1562.85     1693.12     43.50 o 
  -3   7   3    11688.35    11888.30    156.83 o 
  -2   7   3     4721.89     4736.63     73.12 o 
  -1   7   3      591.14      576.07     24.04 o 
   0   7   3     7440.79     7995.02    111.21 o 
   1   7   3     1716.78     1595.67     37.15 o 
   2   7   3     1849.12     1802.05     39.93 o 
   3   7   3     1698.43     1727.65     39.57 o 
   4   7   3     5418.24     5268.93     99.07 o 
   5   7   3      138.90      160.20     25.16 o 
   6   7   3     4953.64     4688.58     98.81 o 
   7   7   3      194.27      245.15     29.76 o 
   8   7   3       97.74      127.80     27.79 o 
   9   7   3     1485.72     1552.21     63.76 o 
  10   7   3      739.09      686.36     56.85 o 
 -11   8   3      316.99      287.20     36.46 o 
 -10   8   3     1153.63     1114.23     64.68 o 
  -9   8   3       76.80       40.68     21.86 o 
  -8   8   3     1445.33     1389.72     82.75 o 
  -7   8   3     1836.91     1828.14     54.92 o 
  -6   8   3      128.11      215.79     26.36 o 
  -5   8   3     1164.56     1226.34     36.88 o 
  -4   8   3     1252.33     1293.77     36.05 o 
  -3   8   3      607.58      653.00     26.55 o 
  -2   8   3     2187.55     2342.32     42.98 o 
  -1   8   3      587.41      575.46     22.80 o 
   0   8   3      741.85      790.53     34.37 o 
   1   8   3     3223.27     3297.33     58.65 o 
   2   8   3     2074.53     2176.85     52.75 o 
   3   8   3       31.83       26.41     13.42 o 
   4   8   3      567.83      611.75     60.62 o 
   5   8   3      552.88      580.21     37.39 o 
   6   8   3     3207.83     3045.24     76.72 o 
   7   8   3      341.52      366.81     41.20 o 
   8   8   3     1202.58     1097.03     62.45 o 
   9   8   3      772.58      814.25     64.38 o 
  10   8   3      273.27      339.77     43.32 o 
 -11   9   3      729.15      696.33     67.18 o 
 -10   9   3      391.51      456.23     41.03 o 
  -9   9   3     1318.09     1389.20     65.59 o 
  -8   9   3      270.46      278.64     30.49 o 
  -7   9   3       63.17       50.69     19.61 o 
  -6   9   3     6681.14     6418.69    107.17 o 
  -5   9   3     1236.96     1185.85     44.33 o 
  -4   9   3     7658.24     7536.24    103.23 o 
  -3   9   3    17578.41    17649.88    208.88 o 
  -2   9   3    10324.76    10623.61    133.81 o 
  -1   9   3     4293.66     4251.21     65.09 o 
   0   9   3     5760.18     5601.83     86.56 o 
   1   9   3     6360.05     6453.19     97.04 o 
   2   9   3      718.48      723.44     29.96 o 
   3   9   3     4605.63     4657.74    117.33 o 
   4   9   3     3955.55     3997.22     84.72 o 
   5   9   3      908.43      949.94     51.88 o 
   6   9   3     5458.77     5319.71    108.90 o 
   7   9   3     8260.82     7799.79    163.41 o 
   8   9   3      346.19      365.36     46.36 o 
   9   9   3     1779.44     1581.91     84.77 o 
  10   9   3     3074.46     3102.68    120.38 o 
 -11  10   3      111.38      114.04     34.68 o 
 -10  10   3      170.24      126.49     29.95 o 
  -9  10   3      150.53      130.48     37.41 o 
  -8  10   3       12.21       44.50     27.36 o 
  -7  10   3      827.93      900.97     45.26 o 
  -6  10   3     2504.51     2404.64     52.86 o 
  -5  10   3        1.83       30.16     14.31 o 
  -4  10   3     1559.82     1619.92     39.48 o 
  -3  10   3      708.73      858.17     30.61 o 
  -2  10   3      464.58      479.49     23.33 o 
  -1  10   3     4258.03     4257.99     66.48 o 
   0  10   3     2157.77     2056.11     45.48 o 
   1  10   3       28.63       37.94     14.22 o 
   2  10   3       34.71       89.21     17.13 o 
   3  10   3      825.48      984.93     42.52 o 
   4  10   3       30.26       37.38     20.27 o 
   5  10   3     4081.51     3964.32     87.68 o 
   6  10   3      462.41      492.17     63.16 o 
   7  10   3      278.38      206.67     39.30 o 
   8  10   3      293.51      257.91     38.70 o 
   9  10   3      158.84      144.24     36.88 o 
 -10  11   3     1031.91      904.01     63.37 o 
  -9  11   3     2789.55     2768.46     93.03 o 
  -8  11   3     1116.48     1039.79     53.53 o 
  -7  11   3     2028.42     2144.63     72.71 o 
  -6  11   3     5067.92     5173.85     94.53 o 
  -5  11   3      935.49      890.19     40.70 o 
  -4  11   3      397.46      420.95     28.06 o 
  -3  11   3    10103.92    10118.51    208.97 o 
  -2  11   3     2239.44     2223.43     45.72 o 
  -1  11   3      607.61      601.18     26.04 o 
   0  11   3     8059.49     8009.14    132.77 o 
   1  11   3     4944.73     4846.89     92.98 o 
   2  11   3      630.72      777.91     41.84 o 
   3  11   3     6988.89     6717.32    139.20 o 
   4  11   3     4313.52     4252.83    104.49 o 
   5  11   3       11.41       84.37     27.93 o 
   6  11   3     3023.47     2899.31    103.63 o 
   7  11   3     2986.74     2960.53     93.29 o 
   8  11   3      312.73      309.30     41.96 o 
   9  11   3     1460.05     1494.56     80.23 o 
 -10  12   3      307.17      298.40     51.18 o 
  -9  12   3      408.04      436.22     47.52 o 
  -8  12   3     1268.11     1189.96     92.85 o 
  -7  12   3     2088.54     2111.80     98.66 o 
  -6  12   3      828.43      792.87     40.40 o 
  -5  12   3     2854.81     3026.90     66.34 o 
  -4  12   3     8908.33     8842.45    134.85 o 
  -3  12   3      641.39      665.23     40.12 o 
  -2  12   3     1958.33     1839.40     56.57 o 
  -1  12   3      405.51      367.56     31.29 o 
   0  12   3      229.00      279.06     41.53 o 
   1  12   3      792.05      818.64     39.95 o 
   2  12   3     2382.71     2448.51     73.83 o 
   3  12   3     3546.56     3502.60     92.82 o 
   4  12   3      302.79      312.04     36.41 o 
   5  12   3     7084.00     6973.91    150.77 o 
   6  12   3     1410.62     1541.28     70.69 o 
   7  12   3      340.75      282.69     51.37 o 
   8  12   3     1445.90     1578.91     81.31 o 
   9  12   3       84.46       50.47     34.29 o 
 -10  13   3      393.29      505.11     62.69 o 
  -9  13   3     2128.62     2133.40     86.05 o 
  -8  13   3      118.81       97.86     25.28 o 
  -7  13   3     1209.78     1235.46     57.77 o 
  -6  13   3     2760.22     2866.61     95.60 o 
  -5  13   3       36.98       65.92     28.37 o 
  -4  13   3     1931.66     2016.30     61.67 o 
  -3  13   3       96.13       98.75     24.59 o 
  -2  13   3      777.99      746.03     42.76 o 
  -1  13   3      122.26      220.74     27.89 o 
   0  13   3     2169.12     2229.03     74.37 o 
   1  13   3      357.78      341.37     36.47 o 
   2  13   3      552.30      610.82     44.29 o 
   3  13   3     4740.22     4075.01    124.49 o 
   4  13   3     1271.43     1169.14     65.99 o 
   5  13   3       75.55       96.87     30.30 o 
   6  13   3       57.76       90.49     31.44 o 
   7  13   3      334.89      336.11     43.01 o 
   8  13   3      125.30      167.99     38.87 o 
  -9  14   3        0.13      -31.63     34.43 o 
  -8  14   3     1181.74     1160.38     83.47 o 
  -7  14   3      916.11      873.65     60.52 o 
  -6  14   3      260.36      308.36     41.38 o 
  -5  14   3     6301.31     6488.84    146.20 o 
  -4  14   3     2563.59     2460.00     70.49 o 
  -3  14   3      951.71      952.44     49.87 o 
  -2  14   3     8653.16     8215.94    147.24 o 
  -1  14   3    10335.00     9887.88    182.57 o 
   0  14   3     3643.19     3639.10    101.55 o 
   1  14   3      664.86      727.89     49.18 o 
   2  14   3     3632.56     3623.77    115.32 o 
   3  14   3      964.13      897.07     67.11 o 
   4  14   3     2605.34     2462.54    122.28 o 
   5  14   3     1521.81     1791.33     88.10 o 
   6  14   3      395.89      418.17     54.47 o 
   7  14   3     1814.54     1923.44     97.83 o 
   8  14   3     3054.64     3177.48    154.62 o 
  -8  15   3      119.88       55.58     27.24 o 
  -7  15   3       47.10       13.92     29.87 o 
  -6  15   3      534.72      661.61     54.34 o 
  -5  15   3       91.85       98.66     29.28 o 
  -4  15   3       56.74       58.74     25.66 o 
  -3  15   3     1585.75     1543.67     61.00 o 
  -2  15   3       24.90       45.29     24.04 o 
  -1  15   3      105.07      127.70     30.23 o 
   0  15   3      194.04      109.64     31.14 o 
   1  15   3      123.31      118.94     30.68 o 
   2  15   3       37.32       25.75     32.69 o 
   3  15   3       88.62       51.98     37.10 o 
   4  15   3      127.85      188.87     44.14 o 
   5  15   3       40.44       71.50     40.95 o 
   6  15   3      445.46      453.76     59.69 o 
   7  15   3       15.44       30.23     42.88 o 
  -8  16   3      721.97      737.00    101.86 o 
  -7  16   3     1292.12     1210.32    119.00 o 
  -6  16   3     1085.50     1047.17     68.36 o 
  -5  16   3     1114.49     1152.77     69.56 o 
  -4  16   3     1595.39     1569.16     65.28 o 
  -3  16   3       79.25       56.94     25.71 o 
  -2  16   3     2395.23     2445.91     73.58 o 
  -1  16   3     6379.92     6372.65    167.84 o 
   0  16   3     1242.82     1478.06     68.30 o 
   1  16   3     2224.91     2170.98     77.22 o 
   2  16   3     5217.97     5146.10    149.99 o 
   3  16   3        1.72      121.79     40.87 o 
   4  16   3     1096.42     1108.75     97.52 o 
   5  16   3     1169.45     1025.01     79.91 o 
   6  16   3      148.00       85.39     47.51 o 
  -7  17   3      315.65      390.06     50.57 o 
  -6  17   3     1612.75     1595.97     80.77 o 
  -5  17   3     1148.12     1135.40     71.29 o 
  -4  17   3       25.68       93.91     28.78 o 
  -3  17   3      397.45      467.00     41.54 o 
  -2  17   3      169.33      157.98     31.24 o 
  -1  17   3      357.56      480.13     41.75 o 
   0  17   3     2687.10     2704.43     89.26 o 
   1  17   3      216.38      233.77     46.18 o 
   2  17   3      556.59      503.47     57.60 o 
   3  17   3     3045.69     2786.63    109.58 o 
   4  17   3     2837.67     2716.93    111.86 o 
   5  17   3       62.63       62.19     66.24 o 
  -6  18   3       11.37      -12.57     31.04 o 
  -5  18   3      520.91      482.09     54.54 o 
  -4  18   3       65.37       25.71     31.24 o 
  -3  18   3       97.66      115.02     30.13 o 
  -2  18   3        6.70       17.57     24.53 o 
  -1  18   3      383.89      393.83     39.30 o 
   0  18   3       59.02       80.98     24.04 o 
   1  18   3      798.63      812.07     80.39 o 
   2  18   3     1469.44     1591.30    101.51 o 
   3  18   3       71.06       63.67     38.91 o 
   4  18   3       45.75      106.20     50.27 o 
  -4  19   3      167.41      196.83     40.56 o 
  -3  19   3     2179.71     2260.52     76.93 o 
  -2  19   3     1341.66     1447.41     69.15 o 
  -1  19   3      111.09      143.46     32.41 o 
   0  19   3     2824.66     2779.21    111.39 o 
   1  19   3     2628.74     2604.51    108.82 o 
   2  19   3      779.73      730.30     88.15 o 
   3  19   3     2093.31     1921.67    104.64 o 
  -2  20   3     1491.19     1502.59     72.15 o 
  -1  20   3      467.61      477.87     45.56 o 
   0  20   3      239.27      313.23     68.48 o 
   1  20   3        6.53       24.86     39.06 o 
 -12   0   4      635.11      690.37     86.27 o 
 -11   0   4     5864.79     6205.65    294.95 o 
 -10   0   4      363.46      462.69     48.50 o 
  -9   0   4     1070.29     1222.23     67.93 o 
  -8   0   4     2620.68     2711.36    137.02 o 
  -7   0   4      364.17      372.27     50.57 o 
  -6   0   4     1641.82     1700.65     63.33 o 
  -5   0   4    26606.95    27400.00    603.65 o 
  -4   0   4     3407.97     3564.31     87.71 o 
  -3   0   4     1386.14     1586.06     51.50 o 
  -2   0   4    34780.11    34497.23    582.35 o 
  -1   0   4    18815.95    18361.09    318.56 o 
   0   0   4       33.02       43.20     14.43 o 
   1   0   4     5728.07     5457.17    135.74 o 
   2   0   4      815.98      905.11     87.63 o 
   3   0   4     1906.70     2075.66     58.86 o 
   4   0   4    12300.25    12136.73    229.88 o 
   5   0   4     9959.60     9514.64    222.73 o 
   6   0   4      326.60      282.63     45.09 o 
   7   0   4    14597.48    13620.59    353.27 o 
   8   0   4    10309.57     9453.96    294.98 o 
   9   0   4      260.16      309.82     59.52 o 
  10   0   4      392.16      664.49     90.29 o 
  11   0   4     1861.88     2264.71    130.90 o 
 -12   1   4      114.46      153.71     38.52 o 
 -11   1   4      239.51      240.81     34.83 o 
 -10   1   4     1490.87     1590.33     55.87 o 
  -9   1   4      774.34      738.11     39.34 o 
  -8   1   4      363.93      406.46     29.38 o 
  -7   1   4       10.17        2.87     15.23 o 
  -6   1   4     5736.97     5905.15     96.09 o 
  -5   1   4        0.73       92.32     16.06 o 
  -4   1   4        4.53       29.71     12.23 o 
  -3   1   4     1393.90     1497.85     37.70 o 
  -2   1   4     1020.26      984.80     26.71 o 
  -1   1   4      582.19      638.47     32.55 o 
   0   1   4      519.58      559.31     39.47 o 
   1   1   4     1645.42     1980.03     45.04 o 
   2   1   4        3.43       22.93     13.11 o 
   3   1   4     3868.93     3734.81     80.38 o 
   4   1   4     2101.50     1984.35     48.02 o 
   5   1   4      308.30      317.42     21.46 o 
   6   1   4     1113.24     1091.50     43.11 o 
   7   1   4     1234.81     1291.57     61.27 o 
   8   1   4      425.24      498.90     45.50 o 
   9   1   4       13.46       71.70     28.60 o 
  10   1   4        5.22      -11.45     27.46 o 
  11   1   4       94.23      103.79     36.79 o 
 -12   2   4      617.12      629.26     57.83 o 
 -11   2   4     2601.13     2713.84     82.50 o 
 -10   2   4      277.03      297.07     30.23 o 
  -9   2   4     1418.99     1499.60     49.86 o 
  -8   2   4      796.99      776.35     37.92 o 
  -7   2   4     1236.53     1191.90     40.54 o 
  -6   2   4     3494.90     3429.66     61.90 o 
  -5   2   4     5598.45     5774.78     91.41 o 
  -4   2   4     7247.49     7291.10    117.56 o 
  -3   2   4      752.46      784.69     29.01 o 
  -2   2   4    24960.36    24681.32    300.07 o 
  -1   2   4    10456.56    10327.12    147.12 o 
   0   2   4      634.56      781.54     33.76 o 
   1   2   4     4704.46     4603.54     74.14 o 
   2   2   4     7760.36     7784.60    119.23 o 
   3   2   4        0.51       -2.94     12.33 o 
   4   2   4     3187.61     3162.13     65.29 o 
   5   2   4     5856.56     5635.91    122.84 o 
   6   2   4      122.38      101.43     21.87 o 
   7   2   4     3439.36     3201.16     91.79 o 
   8   2   4     2588.64     2655.28     87.09 o 
   9   2   4      221.02      281.32     40.04 o 
  10   2   4     1158.30     1112.62     70.73 o 
  11   2   4     1245.09     1491.58     85.04 o 
 -12   3   4      887.32      862.66     65.71 o 
 -11   3   4      507.88      483.52     42.20 o 
 -10   3   4     5456.81     5692.59    122.23 o 
  -9   3   4     1723.10     1708.14     52.06 o 
  -8   3   4      545.91      551.98     34.11 o 
  -7   3   4     2397.31     2361.09     56.57 o 
  -6   3   4     6807.42     6825.72     95.69 o 
  -5   3   4     2533.94     2599.16     53.93 o 
  -4   3   4     1170.88     1082.92     54.05 o 
  -3   3   4    16860.58    16196.22    340.78 o 
  -2   3   4      243.16      226.95     17.16 o 
  -1   3   4    16441.42    16527.84    268.48 o 
   0   3   4    18614.12    18760.98    328.66 o 
   1   3   4      613.50      751.57     24.17 o 
   2   3   4     2747.00     2673.47     54.07 o 
   3   3   4     8863.26     8793.74    137.09 o 
   4   3   4     9255.56     8883.89    127.75 o 
   5   3   4      118.10      193.37     24.56 o 
   6   3   4     5379.45     5029.72    113.15 o 
   7   3   4     3392.90     3318.49     96.90 o 
   8   3   4      543.08      523.98     46.69 o 
   9   3   4     2282.51     2387.79     93.83 o 
  10   3   4       13.01       53.36     30.55 o 
 -12   4   4      221.33      198.43     35.11 o 
 -11   4   4        9.77       27.09     24.63 o 
 -10   4   4        9.10      -10.43     20.83 o 
  -9   4   4      746.32      761.54     40.40 o 
  -8   4   4     2641.95     2743.90     64.68 o 
  -7   4   4     1271.31     1346.28     39.81 o 
  -6   4   4      723.47      762.06     30.80 o 
  -5   4   4      415.60      428.73     28.11 o 
  -4   4   4        1.93       96.20     22.01 o 
  -3   4   4      480.72      468.05     34.32 o 
  -2   4   4      101.10      129.90     15.61 o 
  -1   4   4       59.91       66.65     12.34 o 
   0   4   4     2502.82     2491.56     63.21 o 
   1   4   4     5877.27     6009.24    103.62 o 
   2   4   4     2817.97     2687.91     51.75 o 
   3   4   4      255.34      225.92     20.97 o 
   4   4   4     1913.14     1868.28     53.82 o 
   5   4   4      101.74      128.78     22.95 o 
   6   4   4      557.11      597.42     40.05 o 
   7   4   4      606.54      721.48     48.02 o 
   8   4   4       14.03      125.69     29.94 o 
   9   4   4        1.45       88.09     30.67 o 
  10   4   4      397.37      361.80     44.27 o 
 -12   5   4     2194.07     2270.86     87.00 o 
 -11   5   4       25.18       38.20     25.26 o 
 -10   5   4     3117.30     3121.22     91.43 o 
  -9   5   4     2084.67     2315.98     70.49 o 
  -8   5   4      629.18      482.24     48.73 o 
  -7   5   4     2125.01     2117.44     52.25 o 
  -6   5   4     2787.56     2690.88    121.19 o 
  -5   5   4     2150.58     1935.81    125.31 o 
  -4   5   4     6400.97     6036.07    103.76 o 
  -3   5   4    26043.23    25814.75    392.74 o 
  -2   5   4     3803.55     3873.49     72.35 o 
  -1   5   4    20540.58    21158.02    288.45 o 
   0   5   4    16291.45    16029.10    222.78 o 
   1   5   4        7.56        2.80     11.18 o 
   2   5   4     4605.49     4740.83     80.57 o 
   3   5   4     5563.89     5405.60    106.17 o 
   4   5   4     2187.72     2122.46     69.48 o 
   5   5   4     3164.15     3335.38     77.07 o 
   6   5   4     6863.97     6895.36    128.29 o 
   7   5   4     6047.90     5849.42    117.44 o 
   8   5   4     1368.78     1369.59     98.66 o 
   9   5   4     4565.04     4634.21    125.56 o 
  10   5   4     1254.54     1463.71     81.72 o 
 -12   6   4      112.56       98.82     31.87 o 
 -11   6   4      887.01      978.85     57.29 o 
 -10   6   4      131.71      100.96     32.93 o 
  -9   6   4      887.55      939.77     56.59 o 
  -8   6   4      308.67      318.45     30.80 o 
  -7   6   4      366.92      367.36     29.09 o 
  -6   6   4       30.56        9.15     26.54 o 
  -5   6   4      709.88      784.67     38.35 o 
  -4   6   4     2743.25     2742.10     61.42 o 
  -3   6   4      589.87      691.10     34.64 o 
  -2   6   4    21003.63    21087.08    290.34 o 
  -1   6   4      678.32      648.62     33.82 o 
   0   6   4      285.09      297.84     18.71 o 
   1   6   4       70.87      120.22     14.90 o 
   2   6   4        0.76       37.62     12.70 o 
   3   6   4        0.40      -10.77     10.77 o 
   4   6   4      548.90      647.09     38.20 o 
   5   6   4        7.35       51.62     21.58 o 
   6   6   4     1339.40     1247.93     53.42 o 
   7   6   4     3555.73     3537.58     95.99 o 
   8   6   4     1446.65     1448.99     67.43 o 
   9   6   4        1.86       14.78     25.91 o 
  10   6   4      262.52      239.50     63.91 o 
 -12   7   4     1501.02     1667.88     72.97 o 
 -11   7   4       10.22       28.54     24.64 o 
 -10   7   4     1645.30     1554.95     63.27 o 
  -9   7   4      754.41      742.52     53.96 o 
  -8   7   4       87.89       77.02     17.64 o 
  -7   7   4     2902.86     3005.54     66.03 o 
  -6   7   4     2568.55     2523.76     65.92 o 
  -5   7   4      415.75      445.01     35.24 o 
  -4   7   4     4622.04     4716.20     88.70 o 
  -3   7   4    14768.48    14988.87    217.41 o 
  -2   7   4     1301.37     1325.28     44.17 o 
  -1   7   4     2473.97     2595.68     55.26 o 
   0   7   4     4772.23     4726.21     75.58 o 
   1   7   4     3106.01     3041.20     56.17 o 
   2   7   4      832.90      858.43     30.20 o 
   3   7   4     4073.72     3852.11     72.36 o 
   4   7   4      244.07      270.75     27.95 o 
   5   7   4      413.06      462.56     35.17 o 
   6   7   4    10047.97     9824.82    186.23 o 
   7   7   4      686.10      737.26     46.05 o 
   8   7   4      316.86      265.73     34.26 o 
   9   7   4     2531.61     2604.72     89.98 o 
  10   7   4     1812.42     2134.37     99.26 o 
 -11   8   4     2115.59     2099.17     73.90 o 
 -10   8   4       30.39        3.45     18.99 o 
  -9   8   4     4441.42     4473.55    108.41 o 
  -8   8   4     5594.81     5696.03    102.61 o 
  -7   8   4     1150.98     1202.51     58.03 o 
  -6   8   4       82.42      103.44     22.97 o 
  -5   8   4     2987.19     2946.96     69.63 o 
  -4   8   4     8912.55     9130.67    147.37 o 
  -3   8   4      658.53      755.62     34.18 o 
  -2   8   4    10693.77    10765.28    162.92 o 
  -1   8   4     4693.27     4607.46     75.66 o 
   0   8   4     4379.05     4306.11     72.24 o 
   1   8   4    11824.98    11756.43    158.96 o 
   2   8   4     4881.24     4780.65     78.82 o 
   3   8   4      690.19      662.32     35.96 o 
   4   8   4     1645.67     1677.96     53.02 o 
   5   8   4     5628.51     5466.13    108.76 o 
   6   8   4     1024.13     1081.70     51.89 o 
   7   8   4     1156.75     1212.10     63.43 o 
   8   8   4     3529.56     3397.10     92.69 o 
   9   8   4      165.02      220.20     43.56 o 
  10   8   4     1261.91     1536.54    107.33 o 
 -11   9   4        0.69       46.85     29.00 o 
 -10   9   4        2.47        5.90     18.12 o 
  -9   9   4      507.92      396.15     37.33 o 
  -8   9   4       84.80       97.72     23.53 o 
  -7   9   4      817.20      819.99     40.17 o 
  -6   9   4      316.66      370.32     36.27 o 
  -5   9   4        5.69       -6.51     17.52 o 
  -4   9   4      822.03      918.74     39.95 o 
  -3   9   4      333.02      403.82     33.05 o 
  -2   9   4       78.79      108.41     16.94 o 
  -1   9   4       13.36       31.34     14.56 o 
   0   9   4     2066.35     2166.76     47.78 o 
   1   9   4     1589.58     1560.53     41.31 o 
   2   9   4       16.24       18.95     15.35 o 
   3   9   4      233.43      279.45     27.37 o 
   4   9   4      467.55      516.62     35.44 o 
   5   9   4        0.52       26.56     21.83 o 
   6   9   4        2.15       39.52     23.00 o 
   7   9   4       41.15       69.23     24.82 o 
   8   9   4        6.90       32.64     25.55 o 
   9   9   4      134.72       27.01     32.85 o 
 -11  10   4     2257.31     2201.24     94.74 o 
 -10  10   4      274.25      281.15     41.10 o 
  -9  10   4     1229.60     1184.12     72.11 o 
  -8  10   4     6094.91     6240.94    124.36 o 
  -7  10   4     1573.25     1525.21     55.40 o 
  -6  10   4      396.22      489.46     35.33 o 
  -5  10   4     7753.56     7847.39    120.63 o 
  -4  10   4     2892.76     3154.70     58.40 o 
  -3  10   4     1219.23     1397.82     50.78 o 
  -2  10   4     6294.08     6393.01    101.09 o 
  -1  10   4     3998.86     4075.08     72.50 o 
   0  10   4     1190.51     1207.32     36.98 o 
   1  10   4    11180.52    10910.73    152.60 o 
   2  10   4     8037.25     7931.69    119.31 o 
   3  10   4       13.14       38.90     20.98 o 
   4  10   4     3836.44     3937.90     86.84 o 
   5  10   4     8423.04     7947.37    189.30 o 
   6  10   4      564.31      601.21     48.54 o 
   7  10   4     1420.40     1535.28     70.98 o 
   8  10   4     1940.61     1828.03     88.47 o 
   9  10   4       57.44        4.60     52.12 o 
 -10  11   4      678.56      683.34     57.29 o 
  -9  11   4        0.96       51.86     43.11 o 
  -8  11   4      143.14      136.09     28.39 o 
  -7  11   4       87.62      104.67     26.19 o 
  -6  11   4      875.91     1005.51     48.96 o 
  -5  11   4      360.38      421.34     32.95 o 
  -4  11   4     1210.35     1347.71     50.79 o 
  -3  11   4     4464.31     4577.62     82.05 o 
  -2  11   4       90.45       94.27     18.10 o 
  -1  11   4     1633.90     1581.02     45.50 o 
   0  11   4     1061.42     1056.30     43.19 o 
   1  11   4      450.11      488.69     32.56 o 
   2  11   4      356.06      390.12     30.69 o 
   3  11   4      306.95      385.79     38.04 o 
   4  11   4      556.94      511.73     43.14 o 
   5  11   4       97.26      112.87     30.83 o 
   6  11   4     3671.40     3573.72    100.78 o 
   7  11   4      422.81      503.52     47.84 o 
   8  11   4      813.99      926.11    112.31 o 
   9  11   4      439.86      608.90     66.33 o 
 -10  12   4      689.48      719.44     58.77 o 
  -9  12   4       31.01        9.31     36.42 o 
  -8  12   4     1889.51     1836.31     65.06 o 
  -7  12   4      752.43      752.71     57.79 o 
  -6  12   4     1044.74     1090.71     51.78 o 
  -5  12   4     1783.69     1695.74     55.81 o 
  -4  12   4     1206.68     1152.76     51.11 o 
  -3  12   4      534.98      611.65     46.37 o 
  -2  12   4     1829.34     1882.17     66.92 o 
  -1  12   4     1369.41     1437.08     59.00 o 
   0  12   4      140.24       63.80     27.69 o 
   1  12   4     2394.64     2339.82     62.30 o 
   2  12   4     4484.37     4389.87    105.62 o 
   3  12   4     1629.46     1631.38     65.87 o 
   4  12   4     3725.30     3488.09     96.38 o 
   5  12   4     1359.98     1230.38     65.41 o 
   6  12   4        8.79       19.48     22.61 o 
   7  12   4     1590.43     1435.49    118.40 o 
   8  12   4     1577.73     1602.01     91.44 o 
  -9  13   4     1244.83     1209.47     85.05 o 
  -8  13   4        0.26      -21.16     21.16 o 
  -7  13   4     2161.61     2247.11     70.46 o 
  -6  13   4     1447.61     1549.62     68.32 o 
  -5  13   4      637.23      611.66     47.59 o 
  -4  13   4     3146.27     3147.08     77.74 o 
  -3  13   4     3004.48     2882.64     73.71 o 
  -2  13   4      304.40      332.96     38.09 o 
  -1  13   4     2872.18     2850.14     83.64 o 
   0  13   4     5205.06     5154.36    157.00 o 
   1  13   4      596.50      568.36     43.22 o 
   2  13   4     1332.54     1290.58     72.16 o 
   3  13   4     3047.18     3138.47    107.01 o 
   4  13   4     1892.19     1770.27     83.89 o 
   5  13   4      683.24      685.54     52.49 o 
   6  13   4     3126.10     3299.92    117.09 o 
   7  13   4      868.66      915.07     72.91 o 
   8  13   4      232.51      146.53     45.25 o 
  -9  14   4      265.23      311.26     55.22 o 
  -8  14   4      316.59      293.66     43.93 o 
  -7  14   4        5.91       46.39     29.56 o 
  -6  14   4      602.77      545.01     41.84 o 
  -5  14   4      290.11      308.21     40.01 o 
  -4  14   4       42.24       51.24     24.06 o 
  -3  14   4      353.48      408.31     36.11 o 
  -2  14   4       11.38       39.16     27.63 o 
  -1  14   4      196.97      219.29     33.92 o 
   0  14   4     3122.14     2951.36     87.08 o 
   1  14   4       10.41        7.80     24.95 o 
   2  14   4      896.00      888.06     66.15 o 
   3  14   4      110.90      102.66     42.09 o 
   4  14   4      266.44      347.97     50.86 o 
   5  14   4       22.07       -0.09     43.28 o 
   6  14   4      240.19      223.20    108.25 o 
   7  14   4       20.67      -13.66     67.23 o 
  -8  15   4       41.87       70.18     31.85 o 
  -7  15   4     3750.64     3745.24    116.87 o 
  -6  15   4     2691.44     2828.03     94.55 o 
  -5  15   4      327.60      464.61     57.32 o 
  -4  15   4     2220.85     2303.60     70.65 o 
  -3  15   4     3375.51     3385.22     86.08 o 
  -2  15   4      385.57      351.67     42.01 o 
  -1  15   4     2444.82     2399.82    107.64 o 
   0  15   4     5963.61     6013.12    166.02 o 
   1  15   4     1699.37     1599.47     80.90 o 
   2  15   4     4146.70     4000.98    126.57 o 
   3  15   4     6582.33     6222.01    250.60 o 
   4  15   4     1098.11     1367.79    109.57 o 
   5  15   4      186.49      223.33     58.48 o 
   6  15   4     1039.67     1025.35    145.49 o 
  -7  16   4        1.49        8.61     30.12 o 
  -6  16   4       36.46       34.39     31.59 o 
  -5  16   4      107.06      174.13     38.43 o 
  -4  16   4     1610.33     1416.86     63.32 o 
  -3  16   4       29.46       35.54     27.09 o 
  -2  16   4     2448.72     2348.66     85.14 o 
  -1  16   4     1106.42     1111.97     65.48 o 
   0  16   4      518.30      623.50     51.33 o 
   1  16   4      839.64      760.78     65.88 o 
   2  16   4       83.10       63.28     37.98 o 
   3  16   4       20.93       39.29     48.34 o 
   4  16   4      201.20      164.63    194.36 o 
   5  16   4     1053.18     1039.14     99.75 o 
   6  16   4       16.91      -30.69     75.02 o 
  -7  17   4     1164.05     1132.38     74.55 o 
  -6  17   4     2263.96     2338.54    124.65 o 
  -5  17   4      143.88      148.70     48.93 o 
  -4  17   4     1501.36     1474.82     81.31 o 
  -3  17   4      269.87      283.46     37.32 o 
  -2  17   4       21.12       63.76     33.20 o 
  -1  17   4       18.77       32.69     30.34 o 
   0  17   4     2938.37     2916.73    117.97 o 
   1  17   4      711.96      717.22     64.65 o 
   2  17   4      471.76      500.11     76.08 o 
   3  17   4     3096.57     3130.27    149.12 o 
   4  17   4      175.50      179.89     58.06 o 
   5  17   4      746.66      733.71     90.29 o 
  -5  18   4     2996.43     2900.77    123.05 o 
  -4  18   4      880.87     1011.50     69.95 o 
  -3  18   4      327.29      335.06     40.14 o 
  -2  18   4     2439.79     2508.47     91.35 o 
  -1  18   4     2786.62     2986.99     98.21 o 
   0  18   4        2.57       36.35     37.26 o 
   1  18   4     1563.78     1442.23    128.98 o 
   2  18   4     1472.59     1560.11    121.56 o 
   3  18   4        0.19       30.77     48.75 o 
   4  18   4     1614.31     1482.12    121.95 o 
  -4  19   4      110.30       99.91     57.67 o 
  -3  19   4        3.78       23.47     34.79 o 
  -2  19   4       15.10       81.59     35.14 o 
  -1  19   4      876.30      812.81     62.24 o 
   0  19   4       42.01      -11.98     48.65 o 
   1  19   4      156.32      227.71     63.52 o 
   2  19   4        0.40      101.32     55.45 o 
 -12   1   5      447.99      532.60     55.62 o 
 -11   1   5      722.59      783.31     45.43 o 
 -10   1   5     6409.07     6672.51    121.86 o 
  -9   1   5     2241.24     2219.06     60.53 o 
  -8   1   5      829.73      825.01     43.77 o 
  -7   1   5     9553.56     9582.21    145.09 o 
  -6   1   5        8.01        7.63     18.87 o 
  -5   1   5      212.14      239.91     21.02 o 
  -4   1   5     2159.56     2203.33     51.22 o 
  -3   1   5     4381.13     4364.88     71.13 o 
  -2   1   5      118.15      163.71     15.15 o 
  -1   1   5    29747.44    29908.50    397.80 o 
   0   1   5    16218.42    16899.41    263.03 o 
   1   1   5       23.92       66.04     13.22 o 
   2   1   5    20764.95    20259.76    317.25 o 
   3   1   5     9829.39     9681.68    149.08 o 
   4   1   5       53.81       85.32     15.30 o 
   5   1   5     1577.65     1577.07     72.73 o 
   6   1   5     3456.30     3279.12     90.20 o 
   7   1   5      343.17      415.86     40.38 o 
   8   1   5     1713.08     1624.41     89.60 o 
   9   1   5     4267.90     4180.06    118.90 o 
  10   1   5       43.63       20.33     30.27 o 
 -12   2   5      488.88      505.68     46.82 o 
 -11   2   5     1262.85     1324.24     63.82 o 
 -10   2   5       27.43       41.48     21.79 o 
  -9   2   5     1674.99     1739.32     54.06 o 
  -8   2   5     1732.84     1656.02     51.19 o 
  -7   2   5     1381.56     1393.66     49.13 o 
  -6   2   5     4055.86     4144.07     77.08 o 
  -5   2   5     1076.76     1111.86     50.88 o 
  -4   2   5     1217.71     1343.91     46.98 o 
  -3   2   5      172.45      168.26     16.13 o 
  -2   2   5     8605.69     8399.20    127.55 o 
  -1   2   5     2349.73     2202.04     56.62 o 
   0   2   5     2328.61     2344.77     73.70 o 
   1   2   5     3472.49     3354.08     86.52 o 
   2   2   5      226.53      286.09     21.87 o 
   3   2   5     1174.10     1264.38     42.76 o 
   4   2   5     2335.98     2438.45     50.77 o 
   5   2   5     2060.20     1951.34     55.99 o 
   6   2   5       58.85       85.28     21.62 o 
   7   2   5     3965.63     3752.53    102.61 o 
   8   2   5     2224.53     2178.50     79.96 o 
   9   2   5       76.26       78.69     31.88 o 
  10   2   5      969.18      947.69     79.90 o 
 -12   3   5      242.12      154.21     40.34 o 
 -11   3   5      173.32      160.12     31.44 o 
 -10   3   5      774.95      752.43     47.64 o 
  -9   3   5      414.83      478.08     34.08 o 
  -8   3   5     2370.18     2391.81     61.06 o 
  -7   3   5     1705.19     1758.04     58.37 o 
  -6   3   5     2329.55     2390.86     55.80 o 
  -5   3   5      259.03      251.19     33.22 o 
  -4   3   5     5149.17     5145.44    112.69 o 
  -3   3   5     9270.22     9287.68    158.56 o 
  -2   3   5      960.03      964.62     33.60 o 
  -1   3   5     1921.16     2044.89     57.60 o 
   0   3   5     3359.79     3335.39     85.80 o 
   1   3   5      258.42      350.53     25.37 o 
   2   3   5     1257.14     1198.25     35.39 o 
   3   3   5     1224.38     1219.57     73.01 o 
   4   3   5      477.16      516.38     25.80 o 
   5   3   5      702.84      772.44     52.83 o 
   6   3   5     1748.73     1623.79     71.16 o 
   7   3   5     1743.78     1488.89     66.12 o 
   8   3   5      951.36      928.55     60.78 o 
   9   3   5     2003.23     2072.69     84.35 o 
  10   3   5      374.41      479.57     62.16 o 
 -12   4   5     1335.67     1467.19     73.20 o 
 -11   4   5     3681.26     3923.71    147.87 o 
 -10   4   5      163.48      147.77     25.71 o 
  -9   4   5     4872.16     4754.60     94.58 o 
  -8   4   5     7739.84     7894.25    143.47 o 
  -7   4   5       86.18      142.48     19.26 o 
  -6   4   5     2255.83     2221.27     54.28 o 
  -5   4   5     4512.43     4570.26     99.97 o 
  -4   4   5     6092.24     6227.86    127.30 o 
  -3   4   5     4793.97     5092.47     89.62 o 
  -2   4   5    18875.09    18876.70    262.54 o 
  -1   4   5     3397.88     3149.33     59.25 o 
   0   4   5     6495.73     6645.28    138.84 o 
   1   4   5    16814.13    16183.08    292.27 o 
   2   4   5       29.47       31.70     14.31 o 
   3   4   5     4369.17     4481.64     94.62 o 
   4   4   5     1646.52     1678.55     51.24 o 
   5   4   5     5920.77     5747.44    121.04 o 
   6   4   5      218.76      246.75     29.34 o 
   7   4   5     5412.70     5259.07    127.15 o 
   8   4   5     4328.58     4213.97    115.08 o 
   9   4   5      191.69      224.83     45.74 o 
  10   4   5     2724.12     3018.49    123.11 o 
 -12   5   5        0.75       57.79     29.65 o 
 -11   5   5      115.93       59.52     28.49 o 
 -10   5   5      724.38      812.83     51.25 o 
  -9   5   5      106.16      143.37     27.14 o 
  -8   5   5      222.30      232.39     29.98 o 
  -7   5   5       25.82        6.73     15.06 o 
  -6   5   5      111.02       97.28     21.68 o 
  -5   5   5      721.28      693.25     40.12 o 
  -4   5   5      204.98      210.37     31.65 o 
  -3   5   5      351.00      446.80     31.23 o 
  -2   5   5      287.56      267.39     20.56 o 
  -1   5   5     1749.60     1848.59     58.28 o 
   0   5   5      315.37      353.64     24.50 o 
   1   5   5      800.35      801.39     27.43 o 
   2   5   5      176.14      153.28     16.89 o 
   3   5   5      159.28      216.99     23.17 o 
   4   5   5      192.66      274.66     27.23 o 
   5   5   5      683.89      740.61     42.06 o 
   6   5   5       60.61       71.74     23.98 o 
   7   5   5        3.67      -22.09     22.09 o 
   8   5   5      385.40      345.15     47.62 o 
   9   5   5        4.05       75.30     35.50 o 
  10   5   5       77.42      141.50     42.70 o 
 -12   6   5      869.78      786.99     55.92 o 
 -11   6   5     1884.69     1800.29     69.95 o 
 -10   6   5        6.49       70.92     25.80 o 
  -9   6   5     3689.29     3809.32    106.91 o 
  -8   6   5     2288.27     2398.80     69.57 o 
  -7   6   5      405.27      402.44     30.87 o 
  -6   6   5     2083.32     2138.80     76.69 o 
  -5   6   5     4938.31     4940.90     96.15 o 
  -4   6   5      426.48      563.89     36.67 o 
  -3   6   5     3735.22     3849.01     75.24 o 
  -2   6   5    10780.08    11000.02    165.52 o 
  -1   6   5      418.98      432.25     24.28 o 
   0   6   5    13975.17    14329.98    205.50 o 
   1   6   5    17166.29    17450.54    223.81 o 
   2   6   5     5219.12     5186.69     89.85 o 
   3   6   5     1892.44     1825.60     51.64 o 
   4   6   5     5755.47     5780.87    119.54 o 
   5   6   5     3892.99     3906.73     87.64 o 
   6   6   5       63.70      121.12     40.69 o 
   7   6   5     2623.34     2619.77     85.62 o 
   8   6   5      844.32      964.60     73.76 o 
   9   6   5      695.10      711.24     68.22 o 
 -11   7   5      135.78       87.65     29.87 o 
 -10   7   5     2519.57     2507.69     88.42 o 
  -9   7   5      105.56       85.95     43.92 o 
  -8   7   5     1238.24     1394.33     64.30 o 
  -7   7   5     1390.56     1495.37     53.29 o 
  -6   7   5        1.89       -1.41     18.60 o 
  -5   7   5      189.42      232.56     25.81 o 
  -4   7   5     4201.17     4399.81     86.70 o 
  -3   7   5     7965.88     8152.82    132.70 o 
  -2   7   5       27.23       43.55     15.50 o 
  -1   7   5     8874.46     8915.53    138.76 o 
   0   7   5     8046.85     8249.62    118.89 o 
   1   7   5      187.40      179.56     18.81 o 
   2   7   5     3832.69     3584.15     65.01 o 
   3   7   5       62.12       84.89     20.76 o 
   4   7   5        8.24       24.03     20.64 o 
   5   7   5        5.08       74.85     20.12 o 
   6   7   5     5681.14     5313.25    115.86 o 
   7   7   5      769.61      836.19     56.72 o 
   8   7   5      730.00      736.31     84.20 o 
   9   7   5     2326.06     2305.89    126.04 o 
 -11   8   5       67.73       54.17     28.02 o 
 -10   8   5       69.88       62.14     21.02 o 
  -9   8   5      571.73      592.45     62.29 o 
  -8   8   5      693.90      780.54     46.80 o 
  -7   8   5      194.65      192.18     31.34 o 
  -6   8   5      702.37      707.30     41.21 o 
  -5   8   5     3865.42     3842.01     82.66 o 
  -4   8   5      452.46      490.37     31.74 o 
  -3   8   5      443.68      449.64     29.51 o 
  -2   8   5     1694.26     1674.41     46.96 o 
  -1   8   5      305.86      284.75     21.48 o 
   0   8   5      177.05      177.87     19.28 o 
   1   8   5     1157.85     1152.33     36.62 o 
   2   8   5     1370.50     1457.25     42.58 o 
   3   8   5      435.46      426.56     34.95 o 
   4   8   5     8735.35     8216.07    143.39 o 
   5   8   5       10.96       54.37     26.49 o 
   6   8   5      329.89      380.67     40.80 o 
   7   8   5     1357.07     1383.43    112.74 o 
   8   8   5      126.00      122.82     32.88 o 
   9   8   5       41.25      122.27     48.29 o 
 -11   9   5      198.53      151.08     60.35 o 
 -10   9   5     1782.16     1864.31     69.09 o 
  -9   9   5      768.58      872.65     51.67 o 
  -8   9   5     1987.11     2002.86     57.02 o 
  -7   9   5     6956.24     7279.16    153.33 o 
  -6   9   5      204.36      262.76     29.41 o 
  -5   9   5      718.43      738.36     40.53 o 
  -4   9   5     8163.62     8411.91    141.52 o 
  -3   9   5     8735.74     8701.49    142.78 o 
  -2   9   5      417.45      432.00     26.69 o 
  -1   9   5     4344.83     4418.21     77.57 o 
   0   9   5     6556.76     6678.24    104.14 o 
   1   9   5      215.38      267.11     22.75 o 
   2   9   5     6161.20     6309.98    100.53 o 
   3   9   5      425.33      415.43     32.86 o 
   4   9   5        3.86       -9.76     20.39 o 
   5   9   5     6740.04     6566.43    152.10 o 
   6   9   5     6693.14     6419.32    223.14 o 
   7   9   5      554.65      492.54     47.08 o 
   8   9   5     1427.16     1499.97    108.06 o 
   9   9   5     3809.73     4155.34    250.70 o 
 -11  10   5      183.31      223.90     51.93 o 
 -10  10   5       28.91        7.94     28.15 o 
  -9  10   5      637.91      668.45     52.39 o 
  -8  10   5      432.00      473.35     42.44 o 
  -7  10   5      152.39      174.95     28.23 o 
  -6  10   5      322.36      356.53     32.46 o 
  -5  10   5      431.41      412.60     37.06 o 
  -4  10   5      105.13      120.00     23.40 o 
  -3  10   5     1137.54     1193.75     40.85 o 
  -2  10   5        1.61       42.56     16.67 o 
  -1  10   5        0.05        0.36     15.78 o 
   0  10   5     3612.26     3603.28     68.89 o 
   1  10   5     2577.81     2566.62     56.76 o 
   2  10   5        0.30       22.46     19.76 o 
   3  10   5      223.50      255.48     28.42 o 
   4  10   5      184.88      151.61     29.46 o 
   5  10   5       28.74       64.89     33.65 o 
   6  10   5      805.13      914.65     69.02 o 
   7  10   5        7.78      -26.54     45.47 o 
   8  10   5        1.55      -32.87     32.87 o 
 -10  11   5     2072.28     2035.82    169.01 o 
  -9  11   5      582.73      563.88     51.45 o 
  -8  11   5      635.20      591.61     51.57 o 
  -7  11   5     3733.23     3555.33    131.80 o 
  -6  11   5     4479.20     4466.84    111.79 o 
  -5  11   5      954.85     1107.19     65.69 o 
  -4  11   5     3751.35     3788.10     84.12 o 
  -3  11   5     2380.94     2519.85     59.25 o 
  -2  11   5       27.47       49.05     18.10 o 
  -1  11   5     3931.72     3987.73     86.88 o 
   0  11   5     4380.51     4318.17     88.04 o 
   1  11   5      109.84      194.45     26.19 o 
   2  11   5     4117.55     4252.10    102.81 o 
   3  11   5     6912.43     6382.44    163.92 o 
   4  11   5       50.23      102.85     36.88 o 
   5  11   5     2404.74     2472.91    156.53 o 
   6  11   5     2864.10     2786.43    128.31 o 
   7  11   5       30.72       30.95     40.36 o 
   8  11   5      931.55      982.08    154.32 o 
 -10  12   5        1.74      -27.06     27.06 o 
  -9  12   5     2484.21     2318.80    126.71 o 
  -8  12   5     1977.33     1986.51     68.25 o 
  -7  12   5        0.10       -5.95     18.71 o 
  -6  12   5     2181.72     2270.52     68.19 o 
  -5  12   5      104.83      153.37     30.51 o 
  -4  12   5      188.31      186.90     28.69 o 
  -3  12   5      205.37      312.90     36.15 o 
  -2  12   5     3882.96     4067.31    100.33 o 
  -1  12   5     1651.06     1636.14     62.50 o 
   0  12   5     1291.60     1435.41     50.53 o 
   1  12   5     5374.70     5499.02    136.43 o 
   2  12   5     1382.72     1242.21    104.95 o 
   3  12   5      968.61     1061.61     71.56 o 
   4  12   5     1774.01     1752.56     80.94 o 
   5  12   5      984.38     1064.27     73.57 o 
   6  12   5        6.51       60.39     35.02 o 
   7  12   5      867.19      793.26     70.15 o 
   8  12   5      672.34      719.46     70.74 o 
  -9  13   5      452.36      439.24     56.68 o 
  -8  13   5       15.69       53.71     25.90 o 
  -7  13   5        2.04       -4.24     26.07 o 
  -6  13   5     3078.22     3037.56    109.09 o 
  -5  13   5       45.04      130.83     31.78 o 
  -4  13   5     1241.14     1237.21     62.43 o 
  -3  13   5      279.38      362.03     39.61 o 
  -2  13   5     1522.49     1643.88     65.12 o 
  -1  13   5      902.76      929.35     53.81 o 
   0  13   5     2033.39     1862.66     74.57 o 
   1  13   5        0.73       -6.00     46.14 o 
   2  13   5     1193.79     1180.20     97.74 o 
   3  13   5     3965.65     3892.43    123.29 o 
   4  13   5      783.06      829.59     66.92 o 
   5  13   5      487.60      526.18     67.65 o 
   6  13   5       48.62       24.24     39.93 o 
   7  13   5       84.74      250.46     49.22 o 
  -9  14   5      927.51      806.79    161.20 o 
  -8  14   5      983.94     1043.95     70.72 o 
  -7  14   5      260.33      312.18     41.50 o 
  -6  14   5     2921.97     3101.08    118.48 o 
  -5  14   5     6815.52     6848.12    174.71 o 
  -4  14   5      246.41      188.43     36.30 o 
  -3  14   5     2901.19     2912.67     90.11 o 
  -2  14   5     7105.79     7180.01    153.10 o 
  -1  14   5     2162.76     2262.85     96.01 o 
   0  14   5      688.09      763.32     61.04 o 
   1  14   5     5061.86     4751.21    180.39 o 
   2  14   5      286.77      337.26     64.36 o 
   3  14   5      586.01      573.28    117.08 o 
   4  14   5     3556.75     3241.21    255.79 o 
   5  14   5      720.93      674.63     80.87 o 
   6  14   5      188.02      161.11     55.50 o 
  -8  15   5      724.80      677.31     62.88 o 
  -7  15   5        0.68      -31.17     31.60 o 
  -6  15   5       25.24      108.06     34.85 o 
  -5  15   5       23.01       33.74     29.96 o 
  -4  15   5        3.30       13.84     29.20 o 
  -3  15   5      788.47      733.82     54.23 o 
  -2  15   5        4.63       -1.60     27.01 o 
  -1  15   5      960.87     1059.37    148.62 o 
   0  15   5      451.50      406.16     50.14 o 
   1  15   5      557.85      514.19     85.89 o 
   2  15   5       83.83      104.66     50.77 o 
   3  15   5        0.55      -14.42     38.84 o 
   4  15   5        5.54      -23.20     42.88 o 
   5  15   5        1.81       63.26     72.70 o 
   6  15   5       83.38        6.84     48.43 o 
  -7  16   5      363.64      404.29     50.53 o 
  -6  16   5     2169.96     2118.55    157.29 o 
  -5  16   5     4092.97     4106.32    118.02 o 
  -4  16   5      111.31      129.65     36.49 o 
  -3  16   5     2113.00     2038.35     81.18 o 
  -2  16   5     2509.11     2548.68    131.88 o 
  -1  16   5      729.79      694.20     73.80 o 
   0  16   5      116.81       74.09     62.73 o 
   1  16   5      869.46      718.65     84.88 o 
   2  16   5      458.29      492.11    153.50 o 
   3  16   5      765.06      702.29     83.57 o 
   4  16   5     2765.50     2550.81    159.07 o 
   5  16   5       65.76      -45.02     45.02 o 
  -6  17   5     1001.10      988.97     87.12 o 
  -5  17   5        1.55       47.15     34.83 o 
  -4  17   5      334.33      342.70     46.17 o 
  -3  17   5      606.75      573.44     64.56 o 
  -2  17   5      590.00      643.90     67.02 o 
  -1  17   5     1872.81     1845.44    118.19 o 
   0  17   5      865.39      879.08    110.17 o 
   1  17   5      154.52      192.29     60.37 o 
   2  17   5     2378.02     2078.24    122.50 o 
   3  17   5     2436.72     2515.82    138.39 o 
   4  17   5      133.49      266.03     66.81 o 
  -5  18   5      574.34      585.32    148.63 o 
  -4  18   5       46.42      126.53     47.24 o 
  -3  18   5      262.80      268.08     53.95 o 
  -2  18   5      100.92      148.54     46.28 o 
  -1  18   5       21.46      -44.61     47.93 o 
   0  18   5        4.77       33.37     49.82 o 
   1  18   5      810.62      871.71     96.13 o 
   2  18   5     1364.12     1375.73    137.98 o 
   3  18   5       48.62      125.42     60.94 o 
  -2  19   5      140.00      105.28     48.33 o 
  -1  19   5     2788.05     2950.91    259.64 o 
   0  19   5     1345.63     1145.48    229.47 o 
 -12   0   6      667.70      720.34     92.25 o 
 -11   0   6      979.32      923.49     70.17 o 
 -10   0   6       33.81       64.40     32.86 o 
  -9   0   6     5125.10     4954.49    160.10 o 
  -8   0   6     1376.11     1466.29     71.09 o 
  -7   0   6     9328.73     9268.88    256.03 o 
  -6   0   6    14322.17    13870.67    275.04 o 
  -5   0   6     4610.74     4624.51    115.94 o 
  -4   0   6        1.76        4.15     19.44 o 
  -3   0   6     7950.50     8202.22    168.18 o 
  -2   0   6    21950.62    21701.80    462.47 o 
  -1   0   6    12462.18    12849.52    238.37 o 
   0   0   6     1560.92     1429.49     51.35 o 
   1   0   6    17249.82    16311.61    366.99 o 
   2   0   6     2148.06     2548.97     85.66 o 
   3   0   6    14393.89    14056.35    334.20 o 
   4   0   6     2774.12     2581.31     76.51 o 
   5   0   6      799.49      852.48     67.10 o 
   6   0   6     3376.22     3405.40    170.53 o 
   7   0   6     4421.02     4433.80    323.23 o 
   8   0   6     3094.17     2966.30    218.61 o 
   9   0   6      368.89      170.14     87.94 o 
 -12   1   6       47.31       46.15     30.12 o 
 -11   1   6      807.69      854.57     56.13 o 
 -10   1   6      563.32      554.89     39.01 o 
  -9   1   6      449.63      415.46     33.46 o 
  -8   1   6     3686.97     3789.54     80.36 o 
  -7   1   6     1274.21     1358.13     64.42 o 
  -6   1   6      435.43      420.01     28.71 o 
  -5   1   6       32.92       44.92     16.57 o 
  -4   1   6        7.57       19.19     14.19 o 
  -3   1   6      102.11      126.69     16.52 o 
  -2   1   6       58.26      115.88     15.11 o 
  -1   1   6      219.93      237.69     23.35 o 
   0   1   6     3591.03     3631.93     91.04 o 
   1   1   6      697.62      762.37     40.68 o 
   2   1   6     2717.28     2808.64     77.04 o 
   3   1   6     1265.35     1202.74     45.17 o 
   4   1   6       22.87       42.15     17.32 o 
   5   1   6      407.90      392.35     29.85 o 
   6   1   6      137.70       94.15     26.60 o 
   7   1   6       87.58      146.54     53.85 o 
   8   1   6      357.21      317.63     50.30 o 
   9   1   6      172.20      204.06     64.20 o 
 -12   2   6      546.29      564.54     49.11 o 
 -11   2   6      313.55      302.16     33.23 o 
 -10   2   6        4.79       23.06     24.84 o 
  -9   2   6     3703.94     3686.12     82.01 o 
  -8   2   6      705.24      865.93     56.73 o 
  -7   2   6     1066.75      979.54     68.81 o 
  -6   2   6     5582.18     5542.13    118.93 o 
  -5   2   6     1870.85     1894.40     48.55 o 
  -4   2   6      732.89      823.57     33.12 o 
  -3   2   6     4977.32     5013.16     81.78 o 
  -2   2   6     3739.72     3761.69    106.37 o 
  -1   2   6     1141.10     1128.17     42.84 o 
   0   2   6    10997.93    11040.18    185.86 o 
   1   2   6    10482.56    10141.10    425.33 o 
   2   2   6      142.36      160.43     22.39 o 
   3   2   6     4702.50     4688.37     87.57 o 
   4   2   6     3298.28     3367.50     70.90 o 
   5   2   6      121.61      157.01     23.59 o 
   6   2   6      664.70      767.55     61.79 o 
   7   2   6     3752.90     3528.23    121.80 o 
   8   2   6     1257.68     1580.79    152.19 o 
   9   2   6      444.59      471.88     79.77 o 
 -12   3   6       70.61       34.04     28.79 o 
 -11   3   6      732.81      738.81     46.18 o 
 -10   3   6     4759.90     5018.72    111.28 o 
  -9   3   6      494.97      515.25     35.73 o 
  -8   3   6     3775.90     3605.54     78.09 o 
  -7   3   6     4917.69     4814.59     90.99 o 
  -6   3   6      296.10      309.66     32.40 o 
  -5   3   6     3640.88     3623.74     70.87 o 
  -4   3   6      451.14      455.06     29.07 o 
  -3   3   6       54.07       47.70     16.50 o 
  -2   3   6     2125.08     2268.33     50.06 o 
  -1   3   6     9778.40     9722.31    179.14 o 
   0   3   6     3970.30     3853.20     83.97 o 
   1   3   6     4018.65     4209.79     89.47 o 
   2   3   6    17061.82    17254.51    330.13 o 
   3   3   6     6563.09     6693.16    185.38 o 
   4   3   6      629.79      708.06     51.46 o 
   5   3   6     1669.78     1656.75     79.09 o 
   6   3   6     1785.81     1698.38     81.53 o 
   7   3   6       66.83       48.34     33.65 o 
   8   3   6     1188.15     1174.70     83.06 o 
   9   3   6     1223.41     1256.06     89.32 o 
 -12   4   6      405.75      436.12     45.74 o 
 -11   4   6      122.95      119.06     31.23 o 
 -10   4   6      765.40      717.34     43.26 o 
  -9   4   6      491.53      524.69     40.50 o 
  -8   4   6     1520.21     1487.55     50.45 o 
  -7   4   6      456.27      461.98     32.34 o 
  -6   4   6       80.02       97.10     22.18 o 
  -5   4   6      497.15      446.59     31.23 o 
  -4   4   6       96.39      102.59     19.00 o 
  -3   4   6      296.07      250.49     23.70 o 
  -2   4   6       15.28        2.05     10.52 o 
  -1   4   6     2223.33     2133.26     68.66 o 
   0   4   6     1612.96     1701.65     53.04 o 
   1   4   6     2108.08     2032.12     58.26 o 
   2   4   6       91.68      147.62     25.63 o 
   3   4   6      124.92      158.05     26.95 o 
   4   4   6      357.17      534.20     40.82 o 
   5   4   6     1335.30     1433.50     63.86 o 
   6   4   6       67.66       82.59     57.18 o 
   7   4   6      381.65      391.95     49.71 o 
   8   4   6      150.85      165.77     41.69 o 
   9   4   6      495.01      612.60    103.21 o 
 -12   5   6       33.37        1.68     26.93 o 
 -11   5   6      520.36      467.50     43.24 o 
 -10   5   6     2037.71     1914.21     68.97 o 
  -9   5   6      366.34      430.53     38.34 o 
  -8   5   6     2498.76     2639.38     74.31 o 
  -7   5   6     7777.65     7776.71    159.10 o 
  -6   5   6      101.12       61.07     20.69 o 
  -5   5   6     6907.78     6947.45    148.17 o 
  -4   5   6     8964.47     8914.73    145.38 o 
  -3   5   6     1041.76     1040.04     40.22 o 
  -2   5   6     1506.30     1662.95     43.77 o 
  -1   5   6     9386.36     9491.25    168.81 o 
   0   5   6     3649.02     3437.15     80.74 o 
   1   5   6     3023.93     3071.33     83.94 o 
   2   5   6    10816.73    10803.80    166.68 o 
   3   5   6     1032.01     1113.35     68.16 o 
   4   5   6     1187.07     1335.43     60.77 o 
   5   5   6     7242.64     7145.05    151.07 o 
   6   5   6     2551.75     2324.06     89.43 o 
   7   5   6       25.04       52.22     45.49 o 
   8   5   6     2222.93     2101.93     97.11 o 
   9   5   6     2764.26     3020.93    121.55 o 
 -11   6   6        0.41        7.10     25.57 o 
 -10   6   6      206.58      163.09     29.32 o 
  -9   6   6      206.60      299.30     34.77 o 
  -8   6   6      315.63      425.53     36.80 o 
  -7   6   6     1889.41     1785.36     64.51 o 
  -6   6   6     1784.95     1650.18     72.65 o 
  -5   6   6      955.03     1037.66     43.91 o 
  -4   6   6     1460.29     1494.11     47.27 o 
  -3   6   6      377.77      404.72     27.38 o 
  -2   6   6     1045.85     1006.38     47.59 o 
  -1   6   6     1568.31     1725.29     56.96 o 
   0   6   6      576.55      745.01     41.54 o 
   1   6   6     2905.23     2759.07     64.22 o 
   2   6   6     1964.61     2056.19     54.19 o 
   3   6   6       35.32       43.85     28.05 o 
   4   6   6     2264.81     2329.80     74.74 o 
   5   6   6      483.93      566.89     47.18 o 
   6   6   6      464.68      487.25     45.11 o 
   7   6   6      669.47      661.47     65.06 o 
   8   6   6     1009.35     1267.90     86.84 o 
   9   6   6        1.66       -6.66     31.72 o 
 -11   7   6      419.24      381.16     59.96 o 
 -10   7   6      392.04      425.34     40.76 o 
  -9   7   6       13.64       22.55     23.37 o 
  -8   7   6     2496.18     2454.72    105.28 o 
  -7   7   6     2715.06     2686.60     72.42 o 
  -6   7   6       46.62       30.65     20.61 o 
  -5   7   6     2888.78     2885.48     70.68 o 
  -4   7   6    10268.01    10665.56    192.62 o 
  -3   7   6     1841.82     1897.50     52.26 o 
  -2   7   6      560.38      649.47     32.38 o 
  -1   7   6     4300.64     4306.49     96.44 o 
   0   7   6     5186.53     5210.18     97.67 o 
   1   7   6       81.38      115.94     22.37 o 
   2   7   6     2120.95     2135.65     63.02 o 
   3   7   6     1225.75     1150.40     56.18 o 
   4   7   6     1837.19     1892.49     67.47 o 
   5   7   6     4847.48     5104.34    140.53 o 
   6   7   6      774.86      902.31     83.25 o 
   7   7   6      185.21      118.65     33.66 o 
   8   7   6     1480.53     1403.03    115.61 o 
   9   7   6     1876.45     2138.19    131.80 o 
 -11   8   6      708.50      670.18     56.97 o 
 -10   8   6      412.37      376.29     43.92 o 
  -9   8   6     5519.71     5484.29    135.84 o 
  -8   8   6     2812.50     2839.26     78.82 o 
  -7   8   6       78.49       66.62     22.93 o 
  -6   8   6     6932.12     7036.98    145.38 o 
  -5   8   6      546.48      536.22     42.34 o 
  -4   8   6      474.05      538.42     34.55 o 
  -3   8   6     1678.66     1831.20     52.24 o 
  -2   8   6     5212.67     5232.86     96.68 o 
  -1   8   6      214.44      272.30     30.58 o 
   0   8   6     6421.20     6506.25    115.98 o 
   1   8   6     6864.85     6800.22    119.46 o 
   2   8   6      741.54      717.27     46.31 o 
   3   8   6     3960.78     3724.28    230.76 o 
   4   8   6     2456.08     2453.06     80.47 o 
   5   8   6      252.83      217.33     35.52 o 
   6   8   6      524.30      512.08     73.56 o 
   7   8   6     1412.26     1541.74     79.36 o 
   8   8   6      229.09      303.22     73.84 o 
 -11   9   6      363.20      275.30     57.19 o 
 -10   9   6        6.60       26.56     30.04 o 
  -9   9   6       31.67       22.77     27.84 o 
  -8   9   6      232.14      292.50     33.40 o 
  -7   9   6        5.51       24.58     20.23 o 
  -6   9   6        0.44      -25.00     25.00 o 
  -5   9   6       27.56        3.07     19.48 o 
  -4   9   6      999.40     1008.67     44.83 o 
  -3   9   6       72.16      122.58     21.85 o 
  -2   9   6     1560.60     1614.02     49.03 o 
  -1   9   6      429.64      433.63     32.52 o 
   0   9   6      140.65      155.47     24.83 o 
   1   9   6      691.03      656.06     45.37 o 
   2   9   6      384.37      438.48     40.93 o 
   3   9   6     1102.34     1036.03     56.78 o 
   4   9   6       37.66       82.12     28.54 o 
   5   9   6      584.05      654.96     50.75 o 
   6   9   6      412.91      409.21     43.48 o 
   7   9   6      153.33      167.24     57.42 o 
   8   9   6      171.18       83.35     50.29 o 
 -10  10   6      576.62      575.12     52.66 o 
  -9  10   6     3864.26     3793.54    131.63 o 
  -8  10   6     3191.56     3198.73     85.97 o 
  -7  10   6      105.03      136.87     31.00 o 
  -6  10   6     2704.23     2597.09     89.65 o 
  -5  10   6      817.56      836.89     44.60 o 
  -4  10   6      172.44      200.91     26.02 o 
  -3  10   6     3084.29     3178.84    107.93 o 
  -2  10   6     3144.51     3221.05     75.09 o 
  -1  10   6      716.05      766.15     41.00 o 
   0  10   6    11654.04    11755.10    184.96 o 
   1  10   6     8843.67     8655.90    145.96 o 
   2  10   6     1269.14     1305.51     60.41 o 
   3  10   6     6108.21     5950.07    132.80 o 
   4  10   6     5682.42     5699.61    152.10 o 
   5  10   6      487.71      586.11     57.76 o 
   6  10   6      837.03      935.05     88.51 o 
   7  10   6     1283.80     1466.74     90.56 o 
   8  10   6      357.47      460.90     69.00 o 
 -10  11   6      140.14      104.39     34.93 o 
  -9  11   6      304.02      355.25     59.88 o 
  -8  11   6     2271.25     2187.36     81.11 o 
  -7  11   6      154.58      136.20     38.95 o 
  -6  11   6      967.48      941.69     85.45 o 
  -5  11   6     1693.22     1788.06     58.36 o 
  -4  11   6      687.28      675.60     53.55 o 
  -3  11   6      477.00      573.08     42.62 o 
  -2  11   6      132.67      204.03     26.55 o 
  -1  11   6     1405.45     1549.16     52.46 o 
   0  11   6     4693.68     4682.35    108.58 o 
   1  11   6      775.55      881.96     62.95 o 
   2  11   6     3076.87     2947.57    102.52 o 
   3  11   6        5.79       14.31     30.99 o 
   4  11   6     1635.96     1605.69     82.55 o 
   5  11   6     1134.61     1261.75     80.92 o 
   6  11   6       40.41       60.96     36.97 o 
   7  11   6      541.84      625.43     65.46 o 
  -9  12   6      197.97      190.10     37.25 o 
  -8  12   6      490.47      480.06     45.54 o 
  -7  12   6       24.97        7.59     35.11 o 
  -6  12   6     1846.75     1924.68     85.54 o 
  -5  12   6     2850.11     2800.66     74.78 o 
  -4  12   6        0.48       31.09     24.09 o 
  -3  12   6     3429.46     3567.41    112.64 o 
  -2  12   6     2354.86     2332.68    109.34 o 
  -1  12   6       28.61       26.87     24.75 o 
   0  12   6     1586.70     1741.56     64.72 o 
   1  12   6      330.29      370.18     46.45 o 
   2  12   6       15.66       73.80     33.58 o 
   3  12   6      828.85      802.11     65.32 o 
   4  12   6     2989.06     3106.63    119.25 o 
   5  12   6      180.04      234.33     58.09 o 
   6  12   6     1618.50     1652.45     96.79 o 
   7  12   6     1701.80     1592.44     97.03 o 
  -9  13   6        3.78       10.05     35.89 o 
  -8  13   6      944.70      947.86     71.82 o 
  -7  13   6     3034.51     3213.13     98.01 o 
  -6  13   6       29.12      -25.72     25.72 o 
  -5  13   6     1623.05     1790.22     73.82 o 
  -4  13   6     2725.53     2738.79    101.72 o 
  -3  13   6      581.11      569.82     55.16 o 
  -2  13   6      630.49      757.98     60.36 o 
  -1  13   6     4990.89     4891.93    135.81 o 
   0  13   6     1741.90     1876.54    203.28 o 
   1  13   6      270.41      262.36     57.63 o 
   2  13   6     4899.37     4718.34    227.93 o 
   3  13   6      622.86      587.11     59.72 o 
   4  13   6      607.48      540.60     92.07 o 
   5  13   6     1272.13     1398.45    131.15 o 
   6  13   6     1175.71     1263.54     86.30 o 
  -8  14   6      170.94      106.42     34.99 o 
  -7  14   6       24.29       37.92     31.61 o 
  -6  14   6      356.03      289.97     41.59 o 
  -5  14   6      658.39      681.97     63.32 o 
  -4  14   6       45.37        0.85     33.86 o 
  -3  14   6      623.32      760.22     79.37 o 
  -2  14   6     1032.19     1082.18    110.58 o 
  -1  14   6        5.61       -0.71     30.15 o 
   0  14   6        7.95       86.85     44.95 o 
   1  14   6      310.13      264.94     59.80 o 
   2  14   6       83.96       76.88     49.89 o 
   3  14   6       18.15       25.83     62.37 o 
   4  14   6      173.45      111.03     78.71 o 
   5  14   6      352.79      332.71    141.59 o 
   6  14   6      155.74       41.32     78.42 o 
  -7  15   6     3339.77     3298.55    163.34 o 
  -6  15   6      924.58     1026.64    127.57 o 
  -5  15   6      804.63      960.17     99.01 o 
  -4  15   6     3547.05     3451.58    121.52 o 
  -3  15   6      144.97      142.78     41.35 o 
  -2  15   6     2379.34     2485.94     99.04 o 
  -1  15   6     5913.83     5662.90    157.41 o 
   0  15   6      243.89      233.06     61.29 o 
   1  15   6      507.78      383.15     71.38 o 
   2  15   6     2713.61     2653.37    138.14 o 
   3  15   6     2169.12     1945.69    118.64 o 
   4  15   6       10.20       26.34     46.89 o 
   5  15   6     1217.63     1371.27    115.78 o 
  -6  16   6     1304.45     1279.40    116.76 o 
  -5  16   6      479.49      464.46     60.17 o 
  -4  16   6      281.03      257.72     49.75 o 
  -3  16   6      416.73      402.12     55.68 o 
  -2  16   6      456.83      431.70     55.06 o 
  -1  16   6       36.72       58.86     38.71 o 
   0  16   6      340.78      347.62     68.68 o 
   1  16   6      663.35      715.61     88.66 o 
   2  16   6        3.23       35.17     45.93 o 
   3  16   6     1158.61     1091.74    134.99 o 
   4  16   6      416.19      475.48     78.66 o 
  -5  17   6      177.65      193.11     51.01 o 
  -4  17   6     1640.73     1635.22     99.57 o 
  -3  17   6      601.29      545.41     63.57 o 
  -2  17   6     1531.71     1495.64     94.59 o 
  -1  17   6      867.86      865.22     94.67 o 
   0  17   6        9.63       38.08     56.45 o 
   1  17   6      335.82      258.81     81.89 o 
   2  17   6     1397.89     1295.96    114.18 o 
   3  17   6      978.41      957.91    102.00 o 
  -3  18   6     3201.46     3174.46    231.64 o 
  -2  18   6     1106.69     1017.52     84.12 o 
  -1  18   6        6.87       10.78     51.43 o 
   0  18   6     1262.17     1364.74    155.58 o 
   1  18   6     2328.24     2285.67    136.08 o 
 -12   1   7      395.11      473.67     42.38 o 
 -11   1   7     1271.78     1270.52     59.13 o 
 -10   1   7     1657.48     1750.39     60.53 o 
  -9   1   7       52.88       22.54     20.95 o 
  -8   1   7     1670.96     1597.06     72.90 o 
  -7   1   7     5190.14     5377.83    107.68 o 
  -6   1   7      281.14      262.98     25.91 o 
  -5   1   7     8599.76     8599.75    131.47 o 
  -4   1   7     2986.12     3071.75     62.63 o 
  -3   1   7      854.49      902.25     46.12 o 
  -2   1   7     4622.51     4747.12     85.89 o 
  -1   1   7    11578.33    11994.73    203.28 o 
   0   1   7      332.80      311.64     29.53 o 
   1   1   7     5229.54     5332.59    187.33 o 
   2   1   7    11350.86    12089.72    382.37 o 
   3   1   7      401.11      495.27     46.31 o 
   4   1   7     3693.44     3757.86    113.00 o 
   5   1   7     2069.89     2252.34    124.44 o 
   6   1   7      144.63      227.78     59.63 o 
   7   1   7     1663.40     1600.68    130.24 o 
   8   1   7     2170.20     1887.64    148.15 o 
   9   1   7      816.09      766.20    101.39 o 
 -12   2   7      162.88      139.80     35.27 o 
 -11   2   7       44.22       40.40     24.89 o 
 -10   2   7      403.28      355.71     45.84 o 
  -9   2   7      577.96      586.26     43.58 o 
  -8   2   7      382.36      424.34     32.80 o 
  -7   2   7      786.37      770.90     49.23 o 
  -6   2   7     1950.51     2183.72     63.33 o 
  -5   2   7      201.69      226.43     23.63 o 
  -4   2   7     3113.84     2936.67     61.50 o 
  -3   2   7     1255.76     1145.13     41.23 o 
  -2   2   7       96.04       71.36     22.71 o 
  -1   2   7       50.29       47.17     20.09 o 
   0   2   7     2960.52     3085.70     81.74 o 
   1   2   7     3177.80     3235.17     92.73 o 
   2   2   7      966.84      978.89     54.88 o 
   3   2   7     7992.56     7656.35    149.66 o 
   4   2   7     2415.43     2488.78     90.92 o 
   5   2   7      622.24      775.67     86.15 o 
   6   2   7     1929.18     1953.77    121.44 o 
   7   2   7     1284.56     1181.68    133.61 o 
   8   2   7      420.89      350.18    101.81 o 
   9   2   7      108.21      127.40     62.02 o 
 -12   3   7       97.59       68.19     31.82 o 
 -11   3   7      907.58      801.79     48.58 o 
 -10   3   7        8.49      -15.06     21.01 o 
  -9   3   7       20.98       17.98     22.29 o 
  -8   3   7     2435.40     2470.00     70.70 o 
  -7   3   7     2100.66     2254.55     73.96 o 
  -6   3   7      160.45      108.62     22.89 o 
  -5   3   7     3505.10     3418.74     70.26 o 
  -4   3   7     2554.97     2514.66     61.97 o 
  -3   3   7       97.68       92.15     18.55 o 
  -2   3   7     2093.02     2240.28    112.66 o 
  -1   3   7     1328.01     1350.44     50.83 o 
   0   3   7      412.12      458.78     41.78 o 
   1   3   7      532.44      529.01     43.00 o 
   2   3   7      997.64     1134.67     90.13 o 
   3   3   7      245.05      200.44     30.35 o 
   4   3   7      234.34      323.25     35.26 o 
   5   3   7     5440.08     5031.93    196.73 o 
   6   3   7      268.50      285.46     73.18 o 
   7   3   7      435.09      413.04     75.24 o 
   8   3   7      895.56      962.11    147.58 o 
 -11   4   7       37.91       31.68     28.15 o 
 -10   4   7      740.52      751.00     50.46 o 
  -9   4   7     3127.91     3062.47     76.47 o 
  -8   4   7     1650.72     1571.71     58.48 o 
  -7   4   7     2627.73     2818.24     94.97 o 
  -6   4   7    13891.32    14023.60    245.78 o 
  -5   4   7      653.88      664.71     41.92 o 
  -4   4   7     6010.41     5809.17    118.04 o 
  -3   4   7     4278.35     4293.54    113.66 o 
  -2   4   7     1087.82     1295.61     52.00 o 
  -1   4   7      263.68      312.08     31.15 o 
   0   4   7     6296.74     6455.20    127.38 o 
   1   4   7     3928.22     3924.35     90.84 o 
   2   4   7      206.58      271.32     31.24 o 
   3   4   7    12813.31    12865.76    227.71 o 
   4   4   7     3780.72     3782.09     98.10 o 
   5   4   7      908.39      971.83     58.16 o 
   6   4   7     2749.57     2769.75    140.48 o 
   7   4   7      767.31      875.47     98.38 o 
   8   4   7        0.37      -42.03     42.03 o 
 -11   5   7       97.13      125.06     32.09 o 
 -10   5   7        2.10      -10.85     22.87 o 
  -9   5   7      288.38      271.73     39.13 o 
  -8   5   7       13.73       48.70     24.18 o 
  -7   5   7     1355.65     1347.00     59.45 o 
  -6   5   7      348.12      327.87     38.75 o 
  -5   5   7       80.77      189.05     25.76 o 
  -4   5   7       67.10       90.08     22.32 o 
  -3   5   7      217.36      228.33     29.67 o 
  -2   5   7      321.46      359.09     45.06 o 
  -1   5   7       52.08       58.17     27.84 o 
   0   5   7     1436.46     1433.62     59.85 o 
   1   5   7     1223.38     1211.64     50.95 o 
   2   5   7     1270.50     1326.21     69.37 o 
   3   5   7       41.53       55.15     25.90 o 
   4   5   7        0.39        3.91     23.88 o 
   5   5   7      565.16      691.25     67.14 o 
   6   5   7      808.52      802.46     57.09 o 
   7   5   7       77.58      113.42     91.23 o 
   8   5   7        9.83        8.27     80.57 o 
 -11   6   7        0.07      -20.73     20.73 o 
 -10   6   7      621.00      649.32     58.00 o 
  -9   6   7     3012.91     2964.32     93.76 o 
  -8   6   7     1677.58     1721.97     62.46 o 
  -7   6   7      924.95      989.93     55.30 o 
  -6   6   7     5573.40     5645.01    119.80 o 
  -5   6   7       21.98       31.47     21.77 o 
  -4   6   7     3477.34     3486.97     91.19 o 
  -3   6   7     5554.71     5520.51    119.57 o 
  -2   6   7      290.74      400.68     36.46 o 
  -1   6   7     2324.46     2412.08     71.41 o 
   0   6   7     8972.88     9253.10    170.39 o 
   1   6   7     5716.82     5827.78    161.37 o 
   2   6   7       80.55      205.76     27.54 o 
   3   6   7     7344.73     7038.59    146.44 o 
   4   6   7     2570.02     2808.34     84.68 o 
   5   6   7      321.61      278.44     38.09 o 
   6   6   7     2235.79     2296.77     83.06 o 
   7   6   7      846.88      841.62     95.80 o 
   8   6   7       12.45       72.58     52.51 o 
 -11   7   7       47.69       64.66     33.75 o 
 -10   7   7      128.15       94.97     33.68 o 
  -9   7   7       20.15       50.51     25.83 o 
  -8   7   7     1403.35     1320.32     62.56 o 
  -7   7   7     2660.00     2598.02     80.50 o 
  -6   7   7      921.24      892.77     47.06 o 
  -5   7   7     6849.40     6690.23    123.57 o 
  -4   7   7     1060.84     1126.84     57.87 o 
  -3   7   7      460.96      438.65     38.08 o 
  -2   7   7      664.07      697.50     44.95 o 
  -1   7   7      967.02     1054.47     51.53 o 
   0   7   7       36.58       77.51     24.87 o 
   1   7   7      280.98      291.30     29.20 o 
   2   7   7     5630.76     5585.36    160.22 o 
   3   7   7     1123.57     1161.78     58.45 o 
   4   7   7     5391.02     5526.85    145.34 o 
   5   7   7     3220.40     3161.10    110.92 o 
   6   7   7      172.40      220.25     53.49 o 
   7   7   7      121.70       74.77     40.48 o 
   8   7   7     1233.47     1247.20    174.86 o 
 -11   8   7        0.08      -23.57     32.17 o 
 -10   8   7      781.64      824.56     59.03 o 
  -9   8   7      227.76      231.44     33.94 o 
  -8   8   7        5.24       24.18     24.87 o 
  -7   8   7     1079.09     1089.53     51.94 o 
  -6   8   7      508.86      520.86     37.70 o 
  -5   8   7      925.87      939.49     53.85 o 
  -4   8   7       56.02       94.63     27.29 o 
  -3   8   7     2792.43     2822.34     80.97 o 
  -2   8   7     1835.98     1825.30     64.55 o 
  -1   8   7      309.16      339.86     35.48 o 
   0   8   7      486.61      560.58     37.24 o 
   1   8   7     3218.02     3326.75     77.17 o 
   2   8   7     2024.02     2242.93     73.74 o 
   3   8   7      276.27      345.59     37.43 o 
   4   8   7      332.29      366.96     41.13 o 
   5   8   7       22.30       -2.62     23.68 o 
   6   8   7      619.55      598.37     52.03 o 
   7   8   7      680.19      710.89     69.45 o 
 -10   9   7      543.13      528.89     45.09 o 
  -9   9   7      356.06      505.71     43.04 o 
  -8   9   7     2882.96     2916.75     90.09 o 
  -7   9   7     2163.01     2339.55     69.94 o 
  -6   9   7      113.90      128.23     29.21 o 
  -5   9   7     6072.41     6456.77    179.82 o 
  -4   9   7     4678.84     4827.39    113.85 o 
  -3   9   7       10.77       -8.23     22.41 o 
  -2   9   7     1892.81     1872.95     65.41 o 
  -1   9   7     2541.97     2573.95     68.20 o 
   0   9   7       96.64       78.78     24.66 o 
   1   9   7     2964.66     3051.42     74.51 o 
   2   9   7     6854.47     6736.36    176.41 o 
   3   9   7      118.54       68.52     42.29 o 
   4   9   7     6079.30     5814.79    136.15 o 
   5   9   7     4742.52     4576.95    120.70 o 
   6   9   7      496.21      508.77     49.24 o 
   7   9   7      419.49      502.53     71.80 o 
 -10  10   7       31.39       47.14     32.88 o 
  -9  10   7        6.07       23.91     31.14 o 
  -8  10   7     1472.53     1365.80     66.30 o 
  -7  10   7        5.56       29.14     27.22 o 
  -6  10   7       54.73       27.81     26.77 o 
  -5  10   7      357.31      340.71     38.11 o 
  -4  10   7      351.98      343.36     37.95 o 
  -3  10   7       12.72       22.81     24.13 o 
  -2  10   7      175.54      177.36     27.03 o 
  -1  10   7      482.12      502.68     36.22 o 
   0  10   7       61.82      137.92     25.53 o 
   1  10   7     1823.56     1962.16    138.85 o 
   2  10   7       84.69       81.57     28.98 o 
   3  10   7      184.96      289.60     37.71 o 
   4  10   7       12.57      -16.60     30.76 o 
   5  10   7       11.32       -4.02     31.30 o 
   6  10   7        8.78      -17.96     35.92 o 
   7  10   7      221.00      302.42     53.74 o 
  -9  11   7      130.39       90.22     38.88 o 
  -8  11   7     3065.54     2954.10    142.58 o 
  -7  11   7     1237.17     1285.63     78.21 o 
  -6  11   7       41.80       63.08     42.35 o 
  -5  11   7     1656.64     1660.05     66.74 o 
  -4  11   7     3538.73     3840.94    158.47 o 
  -3  11   7       12.57       62.22     22.30 o 
  -2  11   7     5560.58     5579.68    110.88 o 
  -1  11   7     3071.08     3251.22     79.38 o 
   0  11   7      326.63      364.51     37.47 o 
   1  11   7     3373.15     3452.33    113.75 o 
   2  11   7     2977.33     2929.36    113.89 o 
   3  11   7      284.65      305.33     47.81 o 
   4  11   7     1004.38     1157.31     96.23 o 
   5  11   7     1982.37     1877.83     91.27 o 
   6  11   7      361.53      417.13     57.64 o 
  -9  12   7      982.62     1025.53    101.28 o 
  -8  12   7       12.92       42.88     34.37 o 
  -7  12   7      641.02      702.46     64.33 o 
  -6  12   7     3743.18     3591.21    119.74 o 
  -5  12   7      409.69      399.07     41.25 o 
  -4  12   7     1127.50     1130.61    115.16 o 
  -3  12   7     1569.25     1485.86     79.43 o 
  -2  12   7      715.92      691.96     58.08 o 
  -1  12   7       61.33       95.74     29.79 o 
   0  12   7     2878.11     2822.75     84.30 o 
   1  12   7     1730.09     1714.77     82.29 o 
   2  12   7       49.94       13.81     34.68 o 
   3  12   7     2902.77     3023.47    112.53 o 
   4  12   7      492.83      545.93     60.60 o 
   5  12   7       92.15      103.95     48.57 o 
   6  12   7      351.57      289.87     51.71 o 
  -8  13   7      470.77      485.93     77.61 o 
  -7  13   7       33.97       95.56     37.88 o 
  -6  13   7        3.27      -41.44     41.44 o 
  -5  13   7        1.01       -7.38     30.79 o 
  -4  13   7      370.14      429.28     51.73 o 
  -3  13   7       85.88      149.76     38.50 o 
  -2  13   7     3919.69     3682.91    117.81 o 
  -1  13   7      891.02     1034.10     69.62 o 
   0  13   7      215.31      217.53     92.30 o 
   1  13   7      917.86     1046.58     98.53 o 
   2  13   7      986.20     1196.23    105.87 o 
   3  13   7      227.46      200.27     46.90 o 
   4  13   7      277.93      404.33     55.07 o 
   5  13   7      633.94      701.23    195.72 o 
  -8  14   7       26.86       73.00     58.56 o 
  -7  14   7     1702.41     1645.04     91.67 o 
  -6  14   7     3265.26     3288.12    151.28 o 
  -5  14   7      538.13      555.93     94.69 o 
  -4  14   7     1216.48     1339.11     85.02 o 
  -3  14   7     4858.85     4563.52    138.15 o 
  -2  14   7     1083.08     1012.19     81.35 o 
  -1  14   7      727.10      642.19     59.65 o 
   0  14   7     2045.57     2047.62    151.55 o 
   1  14   7      705.95      781.54     86.99 o 
   2  14   7      762.33      779.89     92.08 o 
   3  14   7     2561.80     2655.29    140.12 o 
   4  14   7     3005.15     2893.64    146.85 o 
  -7  15   7      389.77      299.97     54.05 o 
  -6  15   7       26.12       31.68     42.62 o 
  -5  15   7      760.19      766.17     70.01 o 
  -4  15   7       29.72       42.73     37.12 o 
  -3  15   7      280.39      283.20     47.61 o 
  -2  15   7        6.24       38.03     35.41 o 
  -1  15   7      183.05      164.44     54.09 o 
   0  15   7       53.05       60.32     49.96 o 
   1  15   7      173.97      144.96     68.17 o 
   2  15   7      890.24     1070.28    204.15 o 
   3  15   7        7.90       41.00     79.42 o 
   4  15   7      236.08      137.88     60.12 o 
  -6  16   7     1092.35     1089.74     85.12 o 
  -5  16   7      961.95     1016.06     80.72 o 
  -4  16   7      172.68      251.10     49.72 o 
  -3  16   7     3906.95     3837.47    175.05 o 
  -2  16   7     1262.43     1331.40    119.62 o 
  -1  16   7      265.42      213.30     59.50 o 
   0  16   7     1733.87     1747.39    130.55 o 
   1  16   7       55.48       -1.45     52.34 o 
   2  16   7      639.13      549.12     84.34 o 
  -4  17   7      199.45      203.57     57.42 o 
  -3  17   7      282.71      283.74     53.58 o 
  -2  17   7     1450.76     1433.81     91.78 o 
  -1  17   7     1311.62     1253.24    114.30 o 
   0  17   7       86.74       40.18     56.83 o 
   1  17   7     1060.80     1088.78    110.85 o 
 -11   0   8     1635.51     1513.73     92.71 o 
 -10   0   8     1317.01     1409.16     85.91 o 
  -9   0   8      429.89      350.10    146.64 o 
  -8   0   8      311.17      248.77     40.09 o 
  -7   0   8     6211.27     6092.48    170.94 o 
  -6   0   8    16141.48    15653.30    310.61 o 
  -5   0   8     1391.33     1256.89     71.63 o 
  -4   0   8     7370.25     7132.61    161.46 o 
  -3   0   8    10679.64    10779.94    277.60 o 
  -2   0   8      182.69      138.94     60.60 o 
  -1   0   8     3353.93     3639.98    200.54 o 
   0   0   8     1619.67     1940.09    147.83 o 
   1   0   8       31.61      -42.99     51.32 o 
   2   0   8     1635.24     1601.19    159.45 o 
   3   0   8     4928.87     5328.81    274.73 o 
   4   0   8     1826.32     1986.23    169.71 o 
   5   0   8     3137.22     3361.52    224.37 o 
   6   0   8     5233.02     5403.44    301.71 o 
   7   0   8      994.46     1131.28    164.47 o 
   8   0   8      314.99      268.49    108.78 o 
 -11   1   8      841.56      727.17     47.12 o 
 -10   1   8      101.87       95.55     28.94 o 
  -9   1   8        3.46        7.30     28.45 o 
  -8   1   8       14.08       34.01     21.24 o 
  -7   1   8      424.51      461.94     34.15 o 
  -6   1   8       71.97      101.86     23.04 o 
  -5   1   8     1162.71     1155.23     55.63 o 
  -4   1   8        4.34       52.94     21.00 o 
  -3   1   8      334.58      392.61     51.82 o 
  -2   1   8     4016.99     3945.32    179.09 o 
  -1   1   8      438.55      460.61     60.38 o 
   0   1   8        1.19       -3.07     65.98 o 
   1   1   8      358.35      409.94    104.37 o 
   2   1   8     2314.62     2128.59    116.69 o 
   3   1   8        0.11      -28.89     39.34 o 
   4   1   8       17.88       25.58     30.78 o 
   5   1   8      406.73      435.03     75.42 o 
   6   1   8       54.08      121.40     56.41 o 
   7   1   8      326.80      303.27     79.07 o 
   8   1   8        2.87       23.35     56.02 o 
 -11   2   8      468.21      362.84     50.24 o 
 -10   2   8      614.02      687.77     54.20 o 
  -9   2   8      632.76      641.00     44.85 o 
  -8   2   8        1.51       -3.48     18.68 o 
  -7   2   8     1780.11     1867.91     55.77 o 
  -6   2   8     3490.35     3458.17     74.68 o 
  -5   2   8        8.10       64.94     23.53 o 
  -4   2   8     4269.46     4163.01     99.93 o 
  -3   2   8     5689.66     5549.82    119.41 o 
  -2   2   8      150.11      144.05     33.52 o 
  -1   2   8     2965.72     3027.34     98.34 o 
   0   2   8     1010.58      981.38     82.98 o 
   1   2   8      134.62      127.19     49.60 o 
   2   2   8      906.36      854.54     84.85 o 
   3   2   8     5952.51     5838.00    153.27 o 
   4   2   8     1388.80     1502.48     79.08 o 
   5   2   8     2457.46     2142.30    126.89 o 
   6   2   8     4497.85     4237.48    312.85 o 
   7   2   8      626.18      766.30    101.35 o 
   8   2   8      339.43      474.50    159.60 o 
 -11   3   8     1023.68     1112.01     62.67 o 
 -10   3   8       22.34       38.07     26.33 o 
  -9   3   8       36.59       16.97     23.03 o 
  -8   3   8     1553.90     1503.07     58.88 o 
  -7   3   8     1278.50     1197.07     48.94 o 
  -6   3   8      206.05      232.20     25.97 o 
  -5   3   8     4023.16     4041.15    102.38 o 
  -4   3   8      602.18      656.57     45.02 o 
  -3   3   8     5262.23     5194.73    115.15 o 
  -2   3   8     7457.35     7497.49    147.55 o 
  -1   3   8      131.17       94.63     31.66 o 
   0   3   8       88.35       88.80     44.62 o 
   1   3   8     7199.18     7412.81    229.12 o 
   2   3   8     5564.90     5472.25    223.65 o 
   3   3   8      264.13      315.31     44.28 o 
   4   3   8     3289.33     3249.74    111.58 o 
   5   3   8     2933.60     3211.72    220.68 o 
   6   3   8      280.03      279.40     65.91 o 
   7   3   8     2177.95     2232.31    225.28 o 
   8   3   8      482.03      517.18    112.47 o 
 -11   4   8       52.60       60.77     27.00 o 
 -10   4   8      492.80      470.46     42.35 o 
  -9   4   8      102.05       81.23     33.67 o 
  -8   4   8      246.58      212.83     30.61 o 
  -7   4   8       67.04       11.74     21.54 o 
  -6   4   8      318.76      401.45     40.31 o 
  -5   4   8      248.01      249.45     34.11 o 
  -4   4   8      447.94      439.78     40.16 o 
  -3   4   8      185.46      252.01     33.21 o 
  -2   4   8        2.42       -0.93     23.58 o 
  -1   4   8     2728.11     2841.41     78.64 o 
   0   4   8      795.15      780.39     45.34 o 
   1   4   8     1824.55     1961.87    116.05 o 
   2   4   8       48.36      104.08     47.27 o 
   3   4   8      644.18      730.71     59.90 o 
   4   4   8      365.35      454.11     51.82 o 
   5   4   8       24.72       10.03     32.96 o 
   6   4   8      106.04      186.86     58.93 o 
   7   4   8       49.96      130.31     58.63 o 
 -11   5   8      888.62      931.51     67.52 o 
 -10   5   8       63.85      -10.55     22.36 o 
  -9   5   8      918.65      969.69     96.07 o 
  -8   5   8     3809.46     3707.32     92.80 o 
  -7   5   8     1193.95     1234.91     65.93 o 
  -6   5   8     1439.39     1389.06     80.77 o 
  -5   5   8     8465.57     8236.03    246.05 o 
  -4   5   8     2199.58     2094.73    102.61 o 
  -3   5   8     2466.54     2408.14     86.71 o 
  -2   5   8     5530.06     5470.45    137.09 o 
  -1   5   8      490.85      430.49     37.88 o 
   0   5   8      153.48      178.53     29.78 o 
   1   5   8     4040.93     4016.06     96.94 o 
   2   5   8     4739.01     5117.38    141.64 o 
   3   5   8       91.00      100.08     34.88 o 
   4   5   8     7213.11     7531.23    189.27 o 
   5   5   8     3544.79     3393.60    119.99 o 
   6   5   8       36.84       35.09     51.52 o 
   7   5   8     2301.35     2491.77    144.92 o 
 -11   6   8      126.58      224.59     37.23 o 
 -10   6   8       99.45       71.81     28.39 o 
  -9   6   8       13.30        3.30     37.60 o 
  -8   6   8        0.03       34.15     27.45 o 
  -7   6   8     1000.54      949.74     59.22 o 
  -6   6   8     1507.17     1451.49     62.76 o 
  -5   6   8       15.47       19.48     24.92 o 
  -4   6   8     2051.90     2291.16     75.10 o 
  -3   6   8      525.75      471.32     41.04 o 
  -2   6   8       12.05       10.30     23.94 o 
  -1   6   8      275.71      319.73     34.69 o 
   0   6   8     1017.39     1152.43     58.25 o 
   1   6   8      956.50     1033.02     56.81 o 
   2   6   8     1080.29     1126.53     57.31 o 
   3   6   8     1750.57     1752.87     83.33 o 
   4   6   8      139.07       75.72     37.32 o 
   5   6   8      968.67      863.45     71.22 o 
   6   6   8     1665.15     1943.99    129.62 o 
   7   6   8      426.42      580.52     87.74 o 
 -10   7   8       55.12       34.79     31.60 o 
  -9   7   8     1524.43     1585.77     84.68 o 
  -8   7   8     1705.25     1571.31     72.99 o 
  -7   7   8      447.55      459.98     44.11 o 
  -6   7   8     1479.07     1510.77     65.50 o 
  -5   7   8     5746.79     5644.52    129.57 o 
  -4   7   8     2354.66     2403.59     77.90 o 
  -3   7   8        4.41      -22.66     22.66 o 
  -2   7   8     2338.12     2548.31     77.93 o 
  -1   7   8     3482.04     3424.72     90.49 o 
   0   7   8      376.95      395.39     37.07 o 
   1   7   8     1444.61     1483.68     56.52 o 
   2   7   8      534.31      580.33     48.53 o 
   3   7   8      824.81      825.03     61.27 o 
   4   7   8     2580.38     2600.96    132.42 o 
   5   7   8     1340.46     1452.98     89.48 o 
   6   7   8      132.85      201.63     70.62 o 
   7   7   8      781.02      810.42     95.39 o 
 -10   8   8      678.17      530.36     60.96 o 
  -9   8   8      809.32      782.91     67.79 o 
  -8   8   8        0.51      -24.73     25.04 o 
  -7   8   8     1202.48     1125.21     64.87 o 
  -6   8   8     2446.71     2503.62     82.78 o 
  -5   8   8       15.70       64.21     27.47 o 
  -4   8   8     5683.67     5793.93    130.69 o 
  -3   8   8     4751.85     4787.35    113.78 o 
  -2   8   8     1029.53     1085.11     58.48 o 
  -1   8   8     1726.18     1786.54     65.52 o 
   0   8   8     5265.92     5224.32    106.50 o 
   1   8   8     2374.91     2368.21     89.79 o 
   2   8   8      342.40      322.38     46.08 o 
   3   8   8     3203.14     3233.48     95.34 o 
   4   8   8     1136.93     1282.04     67.61 o 
   5   8   8     1062.51     1152.44     98.08 o 
   6   8   8     2579.08     2967.42    116.89 o 
   7   8   8        1.62       44.65     48.31 o 
 -10   9   8       63.61       91.38     40.84 o 
  -9   9   8      235.27      209.40     38.75 o 
  -8   9   8       78.76       88.06     32.49 o 
  -7   9   8       42.13       61.41     30.39 o 
  -6   9   8       71.31       87.67     29.00 o 
  -5   9   8       49.96      117.52     30.95 o 
  -4   9   8        0.39       40.71     25.76 o 
  -3   9   8       17.41      -20.74     24.06 o 
  -2   9   8        5.38        7.11     23.81 o 
  -1   9   8     1976.07     2113.22     65.15 o 
   0   9   8      526.37      578.23     40.06 o 
   1   9   8     1359.99     1478.58     67.53 o 
   2   9   8       13.44       31.40     27.27 o 
   3   9   8      297.81      338.48     44.46 o 
   4   9   8       17.59       27.53     29.93 o 
   5   9   8       23.79      -11.39     35.24 o 
   6   9   8       17.45       -9.78     59.05 o 
  -9  10   8      886.85      919.33     75.58 o 
  -8  10   8      100.29      151.61     34.60 o 
  -7  10   8      553.96      555.83     49.30 o 
  -6  10   8     1319.29     1382.00     68.75 o 
  -5  10   8       58.69       28.56     42.84 o 
  -4  10   8     4680.80     4473.08    113.48 o 
  -3  10   8     4290.54     4382.94    109.65 o 
  -2  10   8       94.95       74.23     23.66 o 
  -1  10   8     4452.05     4638.19    100.85 o 
   0  10   8     7195.11     7344.92    136.31 o 
   1  10   8      368.77      466.24     45.52 o 
   2  10   8     2242.64     2230.93     79.48 o 
   3  10   8     3420.17     3628.58    150.07 o 
   4  10   8      553.09      678.69     63.80 o 
   5  10   8      405.48      383.57     54.95 o 
   6  10   8     3168.81     3056.70    148.89 o 
  -9  11   8      129.46      124.32     48.32 o 
  -8  11   8      164.82      249.43     48.65 o 
  -7  11   8      564.55      661.80     63.82 o 
  -6  11   8       34.35       39.37     34.95 o 
  -5  11   8     2907.47     3022.43     93.39 o 
  -4  11   8      848.86      931.02     91.03 o 
  -3  11   8      258.33      267.65     32.12 o 
  -2  11   8      656.26      712.61     44.99 o 
  -1  11   8       47.22       38.56     25.27 o 
   0  11   8      808.75      780.85     66.32 o 
   1  11   8       54.40       71.36     41.70 o 
   2  11   8      139.36      195.23     54.96 o 
   3  11   8       92.04       48.85     36.95 o 
   4  11   8     1173.41     1131.48     81.56 o 
   5  11   8     1980.84     2106.14     98.15 o 
  -8  12   8      223.53      208.09     65.96 o 
  -7  12   8     1662.76     1731.04     93.67 o 
  -6  12   8      913.04     1001.31     73.54 o 
  -5  12   8       24.90       35.09     45.73 o 
  -4  12   8      841.42      884.18     71.95 o 
  -3  12   8     1006.74      888.61     67.18 o 
  -2  12   8      521.15      564.41     47.82 o 
  -1  12   8     1349.70     1334.56     83.42 o 
   0  12   8     2035.29     2209.88     94.66 o 
   1  12   8       29.51      186.64     44.79 o 
   2  12   8     1128.44     1171.02     81.48 o 
   3  12   8     1819.51     1737.80     95.71 o 
   4  12   8      110.59       39.99     54.42 o 
   5  12   8       43.27        4.39     41.97 o 
  -7  13   8      209.91       96.89     58.40 o 
  -6  13   8      639.87      798.17     70.58 o 
  -5  13   8     3172.91     3282.00    118.08 o 
  -4  13   8     1113.56     1179.32     79.36 o 
  -3  13   8     1598.55     1620.63     83.57 o 
  -2  13   8     2921.13     3007.66    107.98 o 
  -1  13   8     1326.69     1370.60     82.08 o 
   0  13   8      301.98      243.82     58.74 o 
   1  13   8     1497.31     1636.36    117.92 o 
   2  13   8      861.54      891.79     92.48 o 
   3  13   8       16.26       53.23     39.26 o 
   4  13   8     2587.94     2502.45    122.45 o 
  -7  14   8      428.48      610.21     98.41 o 
  -6  14   8       12.04       73.75     43.24 o 
  -5  14   8      169.72      219.77     47.38 o 
  -4  14   8       62.40      107.36     40.97 o 
  -3  14   8        4.77       13.97     41.14 o 
  -2  14   8      369.02      421.50     54.10 o 
  -1  14   8       90.17      133.16     51.39 o 
   0  14   8      373.03      490.61     74.34 o 
   1  14   8      184.36      118.09     53.61 o 
   2  14   8      167.05       79.52     56.30 o 
   3  14   8       14.20       57.08     55.30 o 
  -6  15   8      794.78      725.43     71.78 o 
  -5  15   8     1284.59     1173.11     86.50 o 
  -4  15   8      656.85      694.41     89.51 o 
  -3  15   8      803.21      731.83     78.56 o 
  -2  15   8     3477.32     3558.61    124.61 o 
  -1  15   8     1983.24     1863.62    121.46 o 
   0  15   8      200.38      311.56     66.75 o 
   1  15   8     2312.15     2343.19    133.11 o 
   2  15   8     2104.73     2092.51    138.51 o 
  -4  16   8      811.62      820.31     74.38 o 
  -3  16   8      288.18      370.97     55.20 o 
  -2  16   8       36.48       45.52     66.66 o 
  -1  16   8      367.98      388.87     73.83 o 
   0  16   8      311.79      269.74     68.72 o 
 -11   1   9     1017.59     1148.46     69.01 o 
 -10   1   9      109.59       87.20     30.11 o 
  -9   1   9     1561.67     1562.73     63.92 o 
  -8   1   9     1157.08     1080.09     56.38 o 
  -7   1   9        3.73      -13.78     21.99 o 
  -6   1   9     1021.27      986.06     58.33 o 
  -5   1   9     3879.76     3832.73    102.10 o 
  -4   1   9      800.53      794.92     51.99 o 
  -3   1   9     9475.17     9121.78    208.30 o 
  -2   1   9     7348.33     7315.14    177.93 o 
  -1   1   9        0.73      -16.77     43.31 o 
   0   1   9     2577.21     2565.71    125.84 o 
   1   1   9     2539.46     2674.52    155.48 o 
   2   1   9      293.55      330.23     65.15 o 
   3   1   9      124.38      122.41     37.78 o 
   4   1   9     3449.67     3251.39    162.12 o 
   5   1   9     1486.27     1926.46    143.80 o 
   6   1   9     1448.17     1244.81    120.74 o 
   7   1   9     4062.41     3778.08    201.14 o 
 -11   2   9      167.81      143.22     41.80 o 
 -10   2   9      375.27      440.83     42.32 o 
  -9   2   9      285.94      267.93     34.49 o 
  -8   2   9      214.77      151.56     30.36 o 
  -7   2   9      505.74      473.40     39.73 o 
  -6   2   9      573.95      463.56     37.81 o 
  -5   2   9       10.20       39.16     29.23 o 
  -4   2   9     4184.61     4231.13    126.71 o 
  -3   2   9     1441.17     1346.33     73.43 o 
  -2   2   9      308.45      403.08     52.10 o 
  -1   2   9     4589.54     4443.62    166.93 o 
   0   2   9       41.48      110.70     47.55 o 
   1   2   9     1346.08     1183.02    100.34 o 
   2   2   9      788.02      722.75     82.77 o 
   3   2   9     2334.06     2322.98     95.44 o 
   4   2   9       71.41       95.57     55.74 o 
   5   2   9     1266.48     1521.20    129.68 o 
   6   2   9     2043.64     2179.23    233.81 o 
   7   2   9      112.13      192.65     72.26 o 
 -11   3   9      304.59      360.15     46.77 o 
 -10   3   9       89.51       80.96     29.37 o 
  -9   3   9     1315.04     1090.27     66.90 o 
  -8   3   9      172.90      159.33     31.33 o 
  -7   3   9       62.04       73.69     30.58 o 
  -6   3   9      910.20      845.35     54.78 o 
  -5   3   9     2967.86     2839.08    102.22 o 
  -4   3   9      104.41      101.32     33.95 o 
  -3   3   9      724.15      898.23     64.33 o 
  -2   3   9      941.50     1016.66     81.32 o 
  -1   3   9      281.65      241.25     40.61 o 
   0   3   9      766.82      770.38     80.38 o 
   1   3   9     1183.04     1399.53    107.80 o 
   2   3   9     1870.67     1915.71    129.02 o 
   3   3   9     1086.19     1107.42     75.77 o 
   4   3   9     2332.30     2328.90    119.58 o 
   5   3   9      416.74      442.43     77.54 o 
   6   3   9       51.50      119.85     58.46 o 
   7   3   9      563.45      610.87     95.80 o 
 -10   4   9     2827.86     2739.28     97.66 o 
  -9   4   9       37.06       18.47     38.78 o 
  -8   4   9      961.78      841.20     58.76 o 
  -7   4   9     1425.07     1370.70     69.05 o 
  -6   4   9     1145.28     1167.41     63.02 o 
  -5   4   9      171.44      179.63     32.76 o 
  -4   4   9     6874.78     6632.99    168.47 o 
  -3   4   9     3846.63     3733.30    115.86 o 
  -2   4   9     1647.65     1533.03     77.51 o 
  -1   4   9     6959.96     6931.04    170.48 o 
   0   4   9     4021.47     4115.15    162.27 o 
   1   4   9      131.29      201.83    118.60 o 
   2   4   9     2364.44     2540.69     98.83 o 
   3   4   9     2513.63     2428.35     98.69 o 
   4   4   9      197.67      236.29     47.19 o 
   5   4   9     1694.32     1638.87    130.99 o 
   6   4   9     3029.32     3195.99    166.83 o 
 -10   5   9        5.11       41.95     24.51 o 
  -9   5   9       23.91        5.06     23.88 o 
  -8   5   9      163.36      104.89     27.09 o 
  -7   5   9       32.19       13.38     19.49 o 
  -6   5   9       45.40       28.72     20.21 o 
  -5   5   9      212.62      191.37     38.40 o 
  -4   5   9       46.80       24.52     24.26 o 
  -3   5   9      446.98      470.76     54.21 o 
  -2   5   9      105.49      102.95     33.98 o 
  -1   5   9      460.39      457.64     48.64 o 
   0   5   9      434.87      498.77     50.18 o 
   1   5   9      209.27      274.65     58.94 o 
   2   5   9       11.99      -36.58     45.15 o 
   3   5   9      558.84      681.99     91.66 o 
   4   5   9      100.29      136.06     44.54 o 
   5   5   9       64.06       53.55    109.30 o 
   6   5   9      135.72       26.26     49.78 o 
 -10   6   9     2071.97     2225.59    105.43 o 
  -9   6   9      535.88      522.63     51.29 o 
  -8   6   9      894.28      831.60     58.33 o 
  -7   6   9     1543.52     1544.86     71.92 o 
  -6   6   9      641.56      733.21     53.08 o 
  -5   6   9      242.58      248.21     36.73 o 
  -4   6   9     3825.34     3887.18    103.96 o 
  -3   6   9     2304.49     2453.17     78.77 o 
  -2   6   9      987.51      792.06     59.78 o 
  -1   6   9     4329.18     4151.37    146.51 o 
   0   6   9     2969.25     2862.10    273.63 o 
   1   6   9      468.85      517.42     54.74 o 
   2   6   9     2813.19     2957.16    109.67 o 
   3   6   9     1303.13     1436.84     88.03 o 
   4   6   9       26.38       34.47     36.45 o 
   5   6   9     1915.92     1851.95    101.49 o 
   6   6   9     2457.66     2408.06    141.99 o 
 -10   7   9      506.48      544.71     53.85 o 
  -9   7   9     1383.46     1446.19     78.70 o 
  -8   7   9       42.48      104.91     33.65 o 
  -7   7   9        0.50        0.10     26.26 o 
  -6   7   9      271.25      359.97     41.64 o 
  -5   7   9     1713.53     1751.94     70.33 o 
  -4   7   9      479.10      538.15     46.76 o 
  -3   7   9     2372.92     2204.91     75.82 o 
  -2   7   9     1364.76     1285.05     68.73 o 
  -1   7   9       89.89      117.94     34.92 o 
   0   7   9     1954.21     2011.53     83.21 o 
   1   7   9     1312.44     1222.30    397.53 o 
   2   7   9        7.67        5.21     26.81 o 
   3   7   9      356.58      451.61     54.41 o 
   4   7   9     2213.85     2225.56     99.69 o 
   5   7   9     1576.94     1802.95    104.77 o 
   6   7   9      805.65      588.44     87.18 o 
  -9   8   9      225.42      283.93     42.42 o 
  -8   8   9      145.87      166.05     37.01 o 
  -7   8   9     1508.38     1374.84    105.81 o 
  -6   8   9      141.42       97.18     32.49 o 
  -5   8   9      175.96      152.01     33.22 o 
  -4   8   9      572.43      610.52     48.64 o 
  -3   8   9      215.25      299.10     37.16 o 
  -2   8   9       38.49       33.96     26.70 o 
  -1   8   9     2948.12     3022.36     90.01 o 
   0   8   9      419.17      495.20     56.47 o 
   1   8   9       25.85        4.41     32.28 o 
   2   8   9     1079.87     1236.66    100.29 o 
   3   8   9      340.12      376.55     50.13 o 
   4   8   9        4.10       32.95     30.91 o 
   5   8   9      384.70      336.87     54.60 o 
  -9   9   9     1511.53     1713.66    122.63 o 
  -8   9   9      685.16      624.44     54.76 o 
  -7   9   9        9.29        9.87     28.50 o 
  -6   9   9     1990.96     1893.60     75.87 o 
  -5   9   9     4229.86     4229.25    113.06 o 
  -4   9   9      197.95      180.59     35.11 o 
  -3   9   9     1906.79     1985.36     87.71 o 
  -2   9   9     5873.94     6024.92    136.70 o 
  -1   9   9        0.29        9.58     26.58 o 
   0   9   9     3660.53     3738.66    104.82 o 
   1   9   9     2663.77     2691.36    103.10 o 
   2   9   9      156.62       71.63     29.24 o 
   3   9   9      743.09      886.70     71.49 o 
   4   9   9     4268.01     4520.79    146.41 o 
   5   9   9     1545.00     1474.04     97.61 o 
  -8  10   9       17.29        6.36     30.87 o 
  -7  10   9      308.32      272.85     41.90 o 
  -6  10   9        0.01       -5.35     29.60 o 
  -5  10   9      165.73      155.25     34.60 o 
  -4  10   9     1068.84     1163.30     65.76 o 
  -3  10   9       36.19       23.16     28.81 o 
  -2  10   9      378.56      419.37     43.73 o 
  -1  10   9     1106.72     1147.96     57.24 o 
   0  10   9       63.42       36.60     30.06 o 
   1  10   9       26.52      -13.78     31.08 o 
   2  10   9      444.26      524.07     58.70 o 
   3  10   9       67.38       36.63     61.06 o 
   4  10   9      241.47      173.39     56.90 o 
  -8  11   9     1736.56     1683.16     96.48 o 
  -7  11   9        4.84      -34.59     47.78 o 
  -6  11   9     2097.21     2057.18    114.52 o 
  -5  11   9     2452.57     2463.58     87.05 o 
  -4  11   9        2.42       34.92     29.26 o 
  -3  11   9      768.66      781.79     49.03 o 
  -2  11   9     3473.87     3729.65     93.30 o 
  -1  11   9      285.55      286.41     46.83 o 
   0  11   9     1447.34     1426.41     86.28 o 
   1  11   9     3364.10     3433.36    121.99 o 
   2  11   9      410.60      462.32     71.01 o 
   3  11   9      339.94       88.07    173.96 o 
   4  11   9     1988.90     2203.86    203.04 o 
  -7  12   9      668.39      624.03     85.79 o 
  -6  12   9      318.05      284.57     66.66 o 
  -5  12   9        4.63       92.83     80.97 o 
  -4  12   9     1707.83     1635.58    145.68 o 
  -3  12   9     1528.78     1594.75     86.06 o 
  -2  12   9     1718.12     1667.70     74.50 o 
  -1  12   9     2136.65     2134.07     94.83 o 
   0  12   9      591.04      759.93     68.71 o 
   1  12   9       88.92       44.32     37.31 o 
   2  12   9      324.03      252.02     75.13 o 
   3  12   9      603.06      610.23     82.63 o 
  -6  13   9      361.94      323.39     54.49 o 
  -5  13   9       10.99       28.83     37.53 o 
  -4  13   9      515.97      533.46     59.67 o 
  -3  13   9      138.49      110.75     40.74 o 
  -2  13   9      219.63      166.86     41.36 o 
  -1  13   9      644.77      664.55     82.59 o 
   0  13   9       54.57       55.25     45.56 o 
   1  13   9     1469.17     1854.87    121.72 o 
   2  13   9      508.97      608.02     84.10 o 
  -5  14   9      522.63      426.26     58.97 o 
  -4  14   9     1784.26     1923.31     95.78 o 
  -3  14   9     1170.38     1203.69     82.66 o 
  -2  14   9       36.51       54.23     48.96 o 
  -1  14   9     1643.35     1578.53    119.62 o 
   0  14   9      455.83      435.26     72.53 o 
   1  14   9      124.27      155.24     57.80 o 
  -3  15   9      127.58      203.22     48.29 o 
  -2  15   9      240.89      192.91     80.12 o 
  -1  15   9       23.26      -22.09     47.55 o 
 -10   0  10     2920.20     2869.09    140.05 o 
  -9   0  10      117.08       82.77     45.99 o 
  -8   0  10     3697.65     3343.03    145.90 o 
  -7   0  10     2032.33     1844.42    166.40 o 
  -6   0  10      297.18      324.51     56.87 o 
  -5   0  10     1567.74     1459.03     97.15 o 
  -4   0  10     3008.16     2882.28    128.02 o 
  -3   0  10     1538.82     1355.09    145.23 o 
  -2   0  10     2200.14     2451.79    178.61 o 
  -1   0  10     6029.26     6258.81    302.55 o 
   0   0  10       13.76       43.78     64.61 o 
   1   0  10     1847.09     1912.66    170.54 o 
   2   0  10     5712.70     5815.53    308.25 o 
   3   0  10      879.58      788.56    135.34 o 
   4   0  10      261.80      332.71    108.32 o 
   5   0  10     2584.27     2336.02    237.05 o 
   6   0  10     2785.16     2615.31    231.61 o 
 -10   1  10       12.84       -6.63     27.33 o 
  -9   1  10      459.63      412.26     45.46 o 
  -8   1  10       23.32       53.64     29.89 o 
  -7   1  10      264.46      216.08     56.17 o 
  -6   1  10       15.27       33.87     27.47 o 
  -5   1  10      285.94      328.48     47.11 o 
  -4   1  10       53.34       43.01     32.21 o 
  -3   1  10     1207.18     1115.20     73.72 o 
  -2   1  10      275.81      272.58     68.40 o 
  -1   1  10        0.06       -7.50     41.70 o 
   0   1  10     1709.14     1716.16    115.12 o 
   1   1  10      209.79      327.57     83.19 o 
   2   1  10      101.50       71.27     64.90 o 
   3   1  10        1.11       13.73     52.19 o 
   4   1  10      154.84       99.75     65.39 o 
   5   1  10       20.21       57.89     81.11 o 
   6   1  10      110.19      106.07     68.41 o 
 -10   2  10      882.71      763.43    149.45 o 
  -9   2  10      181.53      195.64     37.20 o 
  -8   2  10     2054.60     1893.68     77.38 o 
  -7   2  10     1184.85     1086.26     76.62 o 
  -6   2  10       89.95      108.09     37.56 o 
  -5   2  10      879.84      762.94     63.57 o 
  -4   2  10     1564.03     1506.26     91.62 o 
  -3   2  10      618.90      635.49     58.16 o 
  -2   2  10      925.67      852.95    109.18 o 
  -1   2  10     3028.66     2921.53    137.81 o 
   0   2  10      543.92      606.95     79.78 o 
   1   2  10     2184.45     2202.46    129.21 o 
   2   2  10     3048.49     2993.02    195.91 o 
   3   2  10      189.77      166.65     83.77 o 
   4   2  10      472.80      528.68     86.94 o 
   5   2  10     1873.62     1995.77    152.42 o 
 -10   3  10      655.54      618.38     64.62 o 
  -9   3  10     2181.68     2002.04     95.67 o 
  -8   3  10       60.50       17.20     36.64 o 
  -7   3  10      522.62      498.73     55.42 o 
  -6   3  10      851.39      853.96     67.87 o 
  -5   3  10      498.26      600.37    115.97 o 
  -4   3  10      155.33       86.83     36.66 o 
  -3   3  10     3150.17     2841.46    104.05 o 
  -2   3  10     5718.72     5329.26    149.84 o 
  -1   3  10      400.22      476.22     71.53 o 
   0   3  10     4552.49     4524.51    180.94 o 
   1   3  10     1786.55     1726.79    368.94 o 
   2   3  10      128.62      201.40     60.43 o 
   3   3  10      576.37      618.13     67.93 o 
   4   3  10      826.38      966.76    106.85 o 
   5   3  10        7.95       68.60     58.28 o 
 -10   4  10       51.99       67.76     39.53 o 
  -9   4  10        9.53       -3.03     30.78 o 
  -8   4  10        2.28       14.18     31.55 o 
  -7   4  10       29.51       69.13     35.90 o 
  -6   4  10      173.23      194.73     42.68 o 
  -5   4  10      365.78      347.81     47.81 o 
  -4   4  10      962.30      826.73     70.87 o 
  -3   4  10      373.30      409.40     49.83 o 
  -2   4  10        1.55       66.17     33.02 o 
  -1   4  10      726.85      735.73     61.39 o 
   0   4  10     1676.02     1463.42    112.22 o 
   1   4  10       61.37      105.66     58.45 o 
   2   4  10      256.16      281.49     50.25 o 
   3   4  10        8.15       31.06     36.85 o 
   4   4  10       83.71       60.29    182.37 o 
   5   4  10      197.15      334.65     75.87 o 
  -9   5  10     2683.28     2593.30    135.29 o 
  -8   5  10      196.40      143.39     38.49 o 
  -7   5  10      806.30      573.77     97.13 o 
  -6   5  10     1988.45     1857.89     87.43 o 
  -5   5  10     1217.39      998.20     70.98 o 
  -4   5  10       55.88       22.29     31.90 o 
  -3   5  10     2019.88     2125.41     90.89 o 
  -2   5  10     5760.92     5881.82    159.72 o 
  -1   5  10      431.22      394.43     49.33 o 
   0   5  10     6835.86     7305.07    239.65 o 
   1   5  10     2359.62     2273.99    185.31 o 
   2   5  10      349.82      442.10     55.74 o 
   3   5  10     2314.88     2287.09    102.30 o 
   4   5  10     2294.96     2438.54    107.03 o 
   5   5  10      204.77      242.64     74.52 o 
  -9   6  10      515.71      441.22     53.54 o 
  -8   6  10      691.54      602.94     62.00 o 
  -7   6  10       79.22       39.05     33.99 o 
  -6   6  10        7.41       58.89     34.57 o 
  -5   6  10       63.64      120.06     41.29 o 
  -4   6  10      150.64      167.76     40.40 o 
  -3   6  10      353.65      383.88     59.55 o 
  -2   6  10       20.77       50.25     30.12 o 
  -1   6  10     2408.86     2399.06     96.20 o 
   0   6  10      157.15       85.17     38.12 o 
   1   6  10     1434.38     1463.26     89.61 o 
   2   6  10      353.36      257.27     48.46 o 
   3   6  10       11.25       26.26     37.88 o 
   4   6  10       47.91       20.15     54.25 o 
   5   6  10      747.02      892.71    103.08 o 
  -9   7  10     1420.96     1257.23     76.45 o 
  -8   7  10      488.81      400.12     59.33 o 
  -7   7  10      379.07      293.96     57.04 o 
  -6   7  10     2156.69     2007.84     91.44 o 
  -5   7  10     1010.26      943.60     69.59 o 
  -4   7  10       64.87       33.52     32.32 o 
  -3   7  10     2309.37     2351.83     95.76 o 
  -2   7  10      558.93      655.97     58.81 o 
  -1   7  10      129.32      140.02     38.04 o 
   0   7  10     2007.15     1828.76    161.07 o 
   1   7  10      992.25      951.48    122.47 o 
   2   7  10        1.21      -31.51     37.14 o 
   3   7  10     1550.48     1867.78    100.41 o 
   4   7  10     1909.54     1983.57    107.08 o 
  -8   8  10     1327.56     1335.38     76.36 o 
  -7   8  10      326.97      329.98     44.17 o 
  -6   8  10       50.37        3.45     32.52 o 
  -5   8  10     1712.22     1677.51     88.94 o 
  -4   8  10     1796.25     1914.81     87.67 o 
  -3   8  10     1623.30     1782.66    127.82 o 
  -2   8  10     1637.42     1671.19     90.71 o 
  -1   8  10     6081.83     5792.99    158.47 o 
   0   8  10      416.67      430.14     54.65 o 
   1   8  10      993.42     1180.93    104.89 o 
   2   8  10     1355.48     1342.94    171.88 o 
   3   8  10      231.87      132.72     56.16 o 
   4   8  10      386.48      476.06     63.09 o 
  -8   9  10      106.86       77.41     36.94 o 
  -7   9  10        0.00      -16.29     31.41 o 
  -6   9  10      361.90      359.20     44.56 o 
  -5   9  10       37.82       10.84     40.03 o 
  -4   9  10       84.68       54.76     39.39 o 
  -3   9  10      691.44      692.85     70.02 o 
  -2   9  10       14.45       23.26     33.32 o 
  -1   9  10       57.97       10.19     27.97 o 
   0   9  10       37.31       25.67     35.17 o 
   1   9  10        0.86       -6.40     34.72 o 
   2   9  10       59.68       50.60     38.36 o 
   3   9  10      294.52      254.46     52.94 o 
  -7  10  10     1777.71     1712.46     83.63 o 
  -6  10  10        3.66      -16.84     30.82 o 
  -5  10  10     1488.13     1322.89     72.52 o 
  -4  10  10     3548.11     3556.12    121.42 o 
  -3  10  10      254.63      249.92     45.26 o 
  -2  10  10     1982.29     1833.53     74.94 o 
  -1  10  10     3624.43     3911.50    131.26 o 
   0  10  10      493.39      615.15     62.65 o 
   1  10  10      688.42      806.68     86.56 o 
   2  10  10     1835.08     1929.24    198.25 o 
   3  10  10      655.13      739.05     88.87 o 
  -7  11  10      207.67      223.35     80.20 o 
  -6  11  10      195.47      165.12     44.91 o 
  -5  11  10       63.14        3.86     31.06 o 
  -4  11  10      116.51      130.64     36.10 o 
  -3  11  10      413.02      493.24     47.89 o 
  -2  11  10      381.28      395.57     94.21 o 
  -1  11  10      177.68      217.79     58.13 o 
   0  11  10      715.31      806.14     87.64 o 
   1  11  10        6.16       23.49     45.34 o 
   2  11  10       44.66        9.49     48.51 o 
  -6  12  10       11.68      -31.39     49.41 o 
  -5  12  10      577.98      621.09     81.55 o 
  -4  12  10     1193.33     1238.71     89.73 o 
  -3  12  10       12.10      131.86     46.86 o 
  -2  12  10      642.23      566.03    105.17 o 
  -1  12  10      936.88     1143.28    102.90 o 
   0  12  10      712.41      756.20     85.26 o 
   1  12  10      383.03      371.33    142.04 o 
  -4  13  10      179.56      221.61     55.55 o 
  -3  13  10     1690.07     1771.74     91.61 o 
  -2  13  10     1444.39     1506.88    162.83 o 
  -1  13  10       80.61      -28.90     56.59 o 
   0  13  10     1824.87     1725.93    176.17 o 
  -9   1  11     1730.47     1664.66     81.91 o 
  -8   1  11       27.53       13.70     30.23 o 
  -7   1  11     3078.42     2795.91    106.29 o 
  -6   1  11     2180.04     2327.86    102.59 o 
  -5   1  11       16.58       23.67     35.23 o 
  -4   1  11     1473.78     1621.03    119.47 o 
  -3   1  11     2225.44     2034.16    126.91 o 
  -2   1  11     1800.09     1539.59    117.19 o 
  -1   1  11      199.52      131.71     56.78 o 
   0   1  11     4980.87     4979.29    200.01 o 
   1   1  11      962.03     1253.30    117.17 o 
   2   1  11     1182.88     1294.53    121.99 o 
   3   1  11     2890.30     2932.49    162.33 o 
   4   1  11      339.54      264.42     81.12 o 
  -9   2  11      289.58      267.69     49.45 o 
  -8   2  11     1493.69     1276.12    179.44 o 
  -7   2  11      859.36      657.13     65.98 o 
  -6   2  11      898.06      917.71     74.77 o 
  -5   2  11      248.68      310.00     49.66 o 
  -4   2  11      242.31      271.54     46.92 o 
  -3   2  11        8.83      -40.18     40.18 o 
  -2   2  11      973.13      849.47     92.04 o 
  -1   2  11      393.09      421.64     71.12 o 
   0   2  11      104.19      225.09     62.79 o 
   1   2  11     1959.30     1920.49    188.37 o 
   2   2  11     1654.58     1633.92    342.79 o 
   3   2  11       82.34       35.40     60.18 o 
   4   2  11      346.43      500.69     93.08 o 
  -9   3  11      689.57      611.89     72.07 o 
  -8   3  11      226.06      197.53     46.59 o 
  -7   3  11      532.54      524.15    104.31 o 
  -6   3  11      659.26      591.50     62.19 o 
  -5   3  11       18.99       12.70     34.23 o 
  -4   3  11        1.62        8.32     32.72 o 
  -3   3  11      939.89      925.88     70.94 o 
  -2   3  11      181.72      156.33     55.13 o 
  -1   3  11      347.02      268.43     64.60 o 
   0   3  11     2637.54     2544.41    138.54 o 
   1   3  11      352.74      306.69     70.04 o 
   2   3  11      629.78      444.98     84.11 o 
   3   3  11     1103.31     1219.32    124.56 o 
   4   3  11      229.52      359.18     81.62 o 
  -8   4  11     2975.65     2958.02    140.33 o 
  -7   4  11      632.23      674.38     66.07 o 
  -6   4  11     1251.33     1187.20     82.30 o 
  -5   4  11     1724.80     1511.79     87.48 o 
  -4   4  11     1192.06     1108.41     78.33 o 
  -3   4  11       12.39        5.19     34.50 o 
  -2   4  11     2331.46     2181.40    108.58 o 
  -1   4  11     4021.68     3952.35    170.20 o 
   0   4  11        9.37       15.38     50.10 o 
   1   4  11     4144.21     4331.50    189.49 o 
   2   4  11     2948.24     3074.52    231.67 o 
   3   4  11        6.05      -25.11     41.42 o 
   4   4  11     1222.50     1173.23    121.97 o 
  -8   5  11       24.84       -3.67     35.52 o 
  -7   5  11      131.87      100.32     40.32 o 
  -6   5  11       54.51       17.55     53.19 o 
  -5   5  11      174.84      233.29     47.13 o 
  -4   5  11       25.11       11.21     33.03 o 
  -3   5  11      363.76      274.34     48.61 o 
  -2   5  11        1.46       19.94     37.37 o 
  -1   5  11       73.57       -2.42     45.99 o 
   0   5  11      131.46      160.72     60.11 o 
   1   5  11       25.35       72.99     52.40 o 
   2   5  11       16.92       60.72     40.97 o 
   3   5  11       38.32      109.64     88.02 o 
  -8   6  11     1828.25     1951.15    256.20 o 
  -7   6  11      466.18      543.99     76.63 o 
  -6   6  11      300.62      334.86     62.24 o 
  -5   6  11     2505.93     2367.57    124.08 o 
  -4   6  11      990.54     1159.88     96.66 o 
  -3   6  11       12.41      -23.42     32.08 o 
  -2   6  11     3161.59     3047.18    112.15 o 
  -1   6  11     3497.38     3409.52    136.26 o 
   0   6  11       34.19       75.01    105.79 o 
   1   6  11     1471.43     1581.07     92.54 o 
   2   6  11     1473.03     1719.77    102.44 o 
   3   6  11        9.11        2.88     39.68 o 
  -7   7  11     1575.58     1435.10    114.02 o 
  -6   7  11      824.62      696.80     66.93 o 
  -5   7  11       47.38        5.97     48.96 o 
  -4   7  11        5.71      -19.13     36.68 o 
  -3   7  11     1204.00     1245.16     81.25 o 
  -2   7  11      599.17      566.81    116.55 o 
  -1   7  11      193.66      189.59     51.25 o 
   0   7  11     1837.19     1976.03    122.54 o 
   1   7  11      253.09      312.97     53.44 o 
   2   7  11      996.46      871.96     77.28 o 
   3   7  11     1803.20     2055.39    110.70 o 
  -7   8  11      146.69      144.60     43.69 o 
  -6   8  11        3.42      -15.14     34.84 o 
  -5   8  11      934.93      885.48     72.07 o 
  -4   8  11      766.37      734.04     66.86 o 
  -3   8  11      528.01      510.46     57.45 o 
  -2   8  11      572.16      566.57     59.95 o 
  -1   8  11      137.11      131.30    118.04 o 
   0   8  11        0.10      -35.63     35.63 o 
   1   8  11      173.71      110.21     38.87 o 
   2   8  11      626.55      563.08    117.07 o 
  -6   9  11     1370.67     1369.98     89.83 o 
  -5   9  11      139.38      132.31     42.33 o 
  -4   9  11     1054.76      980.94     77.12 o 
  -3   9  11     1209.18     1350.21     86.06 o 
  -2   9  11      105.02       72.29     39.58 o 
  -1   9  11      988.29      897.20     75.98 o 
   0   9  11     2974.60     2918.63    117.98 o 
   1   9  11     1387.15     1512.85     96.63 o 
  -5  10  11       51.77       53.68     41.05 o 
  -4  10  11       12.89        6.76     36.91 o 
  -3  10  11       19.83       -3.77     39.00 o 
  -2  10  11       41.55       81.13     33.91 o 
  -1  10  11      476.48      564.48     63.86 o 
   0  10  11      312.73      320.79     55.79 o 
   1  10  11      276.58      402.16     70.52 o 
  -4  11  11     1320.49     1361.30     89.31 o 
  -3  11  11     1894.71     1870.98     96.70 o 
  -2  11  11      224.34      295.66     66.27 o 
  -1  11  11      881.76      880.46     95.37 o 
  -7   0  12      342.19      332.77     97.57 o 
  -6   0  12     1635.91     1637.52    183.81 o 
  -5   0  12     2065.77     1385.58    167.09 o 
  -4   0  12      114.29      241.57     90.20 o 
  -3   0  12     1232.72      944.24    143.71 o 
  -2   0  12      622.78      458.68    113.32 o 
  -1   0  12      848.57      674.10    130.31 o 
   0   0  12      403.54      207.96     99.63 o 
   1   0  12     5856.67     5728.43    333.13 o 
   2   0  12     2202.33     2095.69    226.51 o 
  -7   1  12       83.04      108.79     45.10 o 
  -6   1  12      106.47      164.39     45.50 o 
  -5   1  12      606.59      579.91     85.68 o 
  -4   1  12      165.56       80.08     73.69 o 
  -3   1  12       19.74      -17.91     48.87 o 
  -2   1  12        9.99      -46.91     46.91 o 
  -1   1  12       31.38       97.46     84.99 o 
   0   1  12      352.27      377.93     86.20 o 
   1   1  12       77.58      126.17     66.25 o 
   2   1  12      160.02       68.50     68.09 o 
  -7   2  12       47.05       39.32     45.28 o 
  -6   2  12      814.18      686.05     69.95 o 
  -5   2  12     1967.19     1793.49     99.75 o 
  -4   2  12       50.91       31.12     54.40 o 
  -3   2  12      301.99      369.86     73.59 o 
  -2   2  12     1866.20     1885.00    183.57 o 
  -1   2  12      603.74      576.95     87.60 o 
   0   2  12      180.46      181.63    104.05 o 
   1   2  12     1874.87     2001.19    209.56 o 
   2   2  12      769.30      927.55    111.72 o 
  -7   3  12     1718.10     1611.18    101.39 o 
  -6   3  12      856.05      885.20     76.65 o 
  -5   3  12      541.73      417.26     57.03 o 
  -4   3  12     2747.93     2687.46    135.42 o 
  -3   3  12      167.88      161.76     60.95 o 
  -2   3  12       66.17      103.17     55.57 o 
  -1   3  12      777.93      646.55     91.93 o 
   0   3  12     2198.49     2282.74    426.12 o 
   1   3  12      408.69      612.98     94.51 o 
   2   3  12      960.78     1097.70     87.87 o 
  -7   4  12        7.11      -36.32     36.32 o 
  -6   4  12      157.91       75.99     57.72 o 
  -5   4  12       16.54       10.83     37.97 o 
  -4   4  12      192.58      122.70     55.06 o 
  -3   4  12        7.74       -2.85     37.45 o 
  -2   4  12      788.46      652.99    128.86 o 
  -1   4  12       44.46      -27.46     50.56 o 
   0   4  12      145.06      116.96     60.54 o 
   1   4  12        0.46      138.78     66.35 o 
   2   4  12       20.07       44.01     44.58 o 
  -6   5  12      971.07      916.16     92.45 o 
  -5   5  12       36.67      108.41     43.75 o 
  -4   5  12     3343.88     3183.34    122.04 o 
  -3   5  12     1120.59     1163.42     84.59 o 
  -2   5  12      142.40      139.31     59.39 o 
  -1   5  12     1621.55     1540.94    124.77 o 
   0   5  12     2533.98     2754.04    154.94 o 
   1   5  12      268.69      396.81     60.90 o 
  -6   6  12      292.49      263.66     76.99 o 
  -5   6  12      455.13      473.43     60.47 o 
  -4   6  12        2.80      -15.37     45.31 o 
  -3   6  12      210.28      157.72     46.53 o 
  -2   6  12       43.53      140.86     44.88 o 
  -1   6  12       23.60      140.69     64.11 o 
   0   6  12        0.25      -51.65     51.65 o 
   1   6  12      828.86      890.33     81.74 o 
  -5   7  12       67.86       31.78     42.32 o 
  -4   7  12      790.00      730.89     88.97 o 
  -3   7  12     1030.99      936.13     92.65 o 
  -2   7  12       37.90       38.49     37.40 o 
  -1   7  12      635.72      615.57    122.08 o 
   0   7  12      873.42      746.26    208.72 o 
  -4   8  12        0.76      -10.98     39.55 o 
  -3   8  12      560.98      488.46     60.51 o 
  -2   8  12      458.59      376.65     56.51 o 
  -1   8  12      564.05      461.03     81.06 o 
  -5   1  13     1082.94      785.30    111.50 o 
  -4   1  13     2665.43     2417.19    146.30 o 
  -3   1  13      551.84      552.63    226.48 o 
  -2   1  13      632.85      607.11     94.96 o 
  -1   1  13     1352.71     1297.63    157.32 o 
  -4   2  13      158.25      125.92     67.97 o 
  -3   2  13      551.16      372.70     80.48 o 
  -2   2  13      369.82      424.64     83.08 o 
  -1   2  13       26.03      173.17     69.03 o 
  -4   3  13      846.42      747.83     96.00 o 
  -3   3  13       76.84       39.57     57.85 o 
  -2   3  13      360.97      232.15     70.78 o 
                                                 
